# Supplementary material for: LSB-based pre-embedding video steganography with rotating & shifting poly-pattern block matrix
Source: PeerJ Comput Sci. 2022 Jan 6;8:e843. doi: 10.7717/peerj-cs.843 (PMC8771781; doi:10.7717/peerj-cs.843)
Supplement: Supplemental Information 1 [file peerj-cs-08-843-s001.zip]

Archive with 30 entries (26 files):
- created KBM.png
- DecodeAlgorithm/
- DecodeAlgorithm/__pycache__/
- DecodeAlgorithm/__pycache__/DecodeSirali.cpython-37.pyc
- DecodeAlgorithm/__pycache__/DecodeTumSirali.cpython-37.pyc
- DecodeAlgorithm/__pycache__/DecodeTumSirasiz.cpython-37.pyc
- DecodeAlgorithm/__pycache__/Encode_1.cpython-37.pyc
- DecodeAlgorithm/__pycache__/Encode_2.cpython-37.pyc
- DecodeAlgorithm/__pycache__/Encode_31.cpython-37.pyc
- DecodeAlgorithm/__pycache__/Encode_32.cpython-37.pyc
- DecodeAlgorithm/__pycache__/Encode_33.cpython-37.pyc
- DecodeAlgorithm/__pycache__/RGB_RotadeBlockHideEncode.cpython-37.pyc
- DecodeAlgorithm/DecodeTumSirasiz.py
- DecodeAlgorithm/NonSequentialinAllFrame.py
- DecodeAlgorithm/Sequential.py
- EncodeAlgorithm/
- EncodeAlgorithm/__pycache__/
- EncodeAlgorithm/__pycache__/Encode_1.cpython-37.pyc
- EncodeAlgorithm/__pycache__/Encode_2.cpython-37.pyc
- EncodeAlgorithm/__pycache__/EncodeSirali.cpython-37.pyc
- EncodeAlgorithm/__pycache__/EncodeTumSirali.cpython-37.pyc
- EncodeAlgorithm/__pycache__/EncodeTumSirasiz.cpython-37.pyc
- EncodeAlgorithm/__pycache__/Lsb.cpython-37.pyc
- EncodeAlgorithm/__pycache__/RGB_RotadeBlockHideEncode.cpython-37.pyc
- EncodeAlgorithm/Lsb.py
- EncodeAlgorithm/NonSequentialinAllFrame.py
- EncodeAlgorithm/Sequential.py
- EncodeAlgorithm/SequentialinAllFrame.py
- main decode.py
- main encode.py
