# Supplementary material for: LSB-based pre-embedding video steganography with rotating & shifting poly-pattern block matrix
Source: PeerJ Comput Sci. 2022 Jan 6;8:e843. doi: 10.7717/peerj-cs.843 (PMC8771781; doi:10.7717/peerj-cs.843)
Supplement: Supplemental Information 1 [file peerj-cs-08-843-s001.zip › main decode.py]

import subprocess as sp
import os

from SteganographyApp.DecodeApp.ProVideo.DeleteFilesInFolder import delete


# dosya içeriklerini temizle---
#İzleme amaçlı tutulan img klasörlerinin içeriğinin silinmesi

delete('StegoDecodeAppFiles/CreatedKey')
delete('StegoDecodeAppFiles/HideBlokFrame')
delete('StegoDecodeAppFiles/HideDataFrame')
delete('StegoDecodeApp/Frame')
if os.path.exists("token_key.png"):
    os.remove("token_key.png")
if os.path.exists("GetMsgData.txt"):
    os.remove("GetMsgData.txt")
if os.path.exists("StegoDecodeApp/nkey.png"):
    os.remove("StegoDecodeApp/nkey.png")
if os.path.exists("StegoDecodeApp/GetMsgBinData.txt"):
    os.remove("StegoDecodeApp/GetMsgBinData.txt")
#--- dosya içeriklerini temizle

print("""
        Video Steganograpyh  
        Stego : LSB Video Steganography with BlockType
        *** DECODE PROCESS ***
    """)


# cover_data_in_path = input("Stego Obje :")
stego_data_in_path =input("Select Stego Obje:")


command = ("python StegoDecodeApp\decode.py  -s {} ".format(stego_data_in_path))
sp.call(command, shell=True)
