# Supplementary material for: LSB-based pre-embedding video steganography with rotating & shifting poly-pattern block matrix
Source: PeerJ Comput Sci. 2022 Jan 6;8:e843. doi: 10.7717/peerj-cs.843 (PMC8771781; doi:10.7717/peerj-cs.843)
Supplement: Supplemental Information 2 [file peerj-cs-08-843-s002.zip]

Archive with 3 entries (3 files):
- first secret message.txt
- GetMsgData - first secret message.txt
- second secret message.txt
