# Supplementary material for: LSB-based pre-embedding video steganography with rotating & shifting poly-pattern block matrix
Source: PeerJ Comput Sci. 2022 Jan 6;8:e843. doi: 10.7717/peerj-cs.843 (PMC8771781; doi:10.7717/peerj-cs.843)
Supplement: Supplemental Information 2 [file peerj-cs-08-843-s002.zip › first secret message.txt]

Rapor:
Murat HACIMURTAZAOÐLU
Mekatronik Mühendisliði Dr. Öðrencisi


Video steganografsi için önerilen algoritmalarýn deðerlendirmesi
Giriþ
Bu çalýþmada video steganografisi için geliþtirlen algoritmalar ve bunlarýn sonuçlarýnýn deðerlendirilmesi hakkýnda bilgi sunulmaktadýr. Öncelikli olarak yaygýn olarak kullanýlan steganografi metrikleri incelenmiþtir. Ardýndan geliþtirilen algoritmalar hakkýnda bilgi verilmiþtir. Son olarak da geliþtirilen algoritmalarýn güvenilirliðini test etme amacýyla yaygýn olarak kullanýlan metrikler kullanýlarak algoritmalarýn sonuçlarý deðerlendirilmiþtir.

LSB
LSB yöntemi uygulamasý basit ve yaygýn olarak kullanýlan bir yöntemdir [1]. Yöntemin çalýþma prensibi; görüntü nesnesini oluþturan byte ile ifade edilen her piksel deðerinin en önemsiz bit deðeri olan son bit deðerinin gizlenmek istenen veri bitleri ile deðiþtirilmesi þeklindedir.
Burada her byte’ýn bir biti (son biti) deðiþikliðe uðrayacaðýndan, oluþacak olan stego nesnesi ile örtü verisi arasýndaki farklar insan gözüyle algýlanamaz boyutta oluþmaktadýr. 24 bit görüntü nesnelerinde piksel deðeri 3 byte’tan oluþtuðuna göre, her byte üzerinde son bit deðerinin deðiþtirilmesi durumunda her bir pikselde 3 bitlik veri gizlenebilir.  Bu durumda 1024 x 768 piksel boyutunda ve 24 bit derinliðe sahip bir görüntü nesnesi üzerine 1024 x 768 x 3 = 2359296 bit = 294912 byte veri gizleme amacýyla kullanýlabilir.
Yapýyý bir örnek üzerinde inceleyecek olursak;
Orijinal görüntü bit deðerleri aþaðýdaki gibi olsun.

10011101 00101011 11100100   > 157, 43, 228 (RGB)
10011001 10011011 00001111   > 153, 155, 15
00011010 01101100 10101100   > 26, 108, 172

Bu 3 ayrý piksel içerisine gizlenmek istenen veri “110010110” olsun.  Veri gizleme iþlemi gerçekleþtiðinde oluþacak yeni piksel deðerleri aþaðýdaki gibi olacaktýr.

10011101 00101011 11100100   <1 1 0>   > 10011101 00101011 11100100
10011001 10011011 00001111   <0 1 0>   > 10011000 10011011 00001110
00011010 01101100 10101100   <1 1 0>   > 00011011 01101101 10101100

Görüldüðü gibi görüntü nesnesinin 4 biti deðiþtirilerek veri gizlenmektedir. Görüntüde belirgin deðiþikliklerin olamamasý için en az sayýda bit deðiþtirerek veri gizleme oldukça önemlidir.

Video Kalite Deðerlendirmesi
Video kalitesi, belirli bir video iþleme sisteminden geçirilerek elde edilen bir videonun, orjinal videoya kýyasla algýlanan video bozulmasýnýn resmi veya gayri resmi bir ölçüsüdür [2]. Video iþleme sitemleri, video sinyallerinde kullanýcýnýn veya sistemin algýsýný olumsuz yönde etkileyebilecek belirli bir sinyal bozukluklarýna neden olabilir. Vidonun aktrýmý, kullanýmý ve deðerlendirmesinde vdeo kalitesi oldukça önem arz etmektedir.
Video kalitesinin deðerlendirmesinde, videonun görsel kalite veya içeriðin öznel olarak deðerlendirildiði subjektif kalite deðerlendirme metrikleri ve video sinyallerinin istatiksel deðerlerine göre matematiksel modellerin kullanýldýðý objektif kalite deðerlendirme metrikleri yaklaþýmlarý kullanýlýr.
Öznel deðerlendirmeler ileyiciler üzerine uygulanan bir takým deðerlendirme testleriyle elde edilir. Bu deðerlendirme testlerinden elde edilecek sýnuçlar izleyicinin videoyu nasýl algýladýðý ve video hakkýndaki görüþlerini içermektedir. Izleyicinin deneyimleri, videonun izlendiði ortamýn aydýnlatmasý, video görüntüleme cihazýnýn kalitesi ve ortam koþullarý gibi nedenler izleyicinin videoyu deðerlendirmesinde etkili olmaktadýr. Bu durum öznel deðerlendirme çalýþmalarýnýn yapýlmasýnda ortam faktörlerinin ve izleyici davranýþlarýnýn iyi analiz edilmesini gerektirmektedir. Öznel yöntemlerin gerçek zamanlý olarak deðerlendirilmesi zordur. Bu amaçla izleyici algýsýný ve performansýný tahmin edebilmek amacýyla izleyicinin videoyu derecelendirmesine dayalý çeþitli yöntemler geliþtirilmiþtir.
Objektf video kalitesi deðerlendirme modelleri, bir videonun kalitesinin deðerlendirilmesi istenen gözlemcilerden elde edilecek öznel kalite deðerlendirme sonuçlarýnýn tahmin edilmesini saðlayan matematiksel modellerdir. Oluþturulacak model terimi istatiksel model olabileceiði gibi yazýlým veya donanýmda uygulanan karmaþýk algoritmalardan oluþabilir [2, 3].
Objektif modeller, orjinal sinyal, alýnan sinyal veya mevcut bir sinyal olup olmadýðýna dair bilgi miktarýna göre[4], tam referans (FR), azaltýlmýþ referans (RR) ve No-referans (NR) olarak üç kategoride sýnýflandýrýlabilir.
FR modellerinde orjinal video sinyalleri ile alýnan video sinyalleri karþýlaþýrýlarak kalite farklarý hesaplanýr. Ýki video arasýnda kodlama veya iletim iþlemi hakkýnda bilgi yoktur, kaynak video ile alýnan video arasýnda karþýlýk gelen piksel deðerleri karþýlaþtýrýlýr.
RR modellerinde kaynak ve iþlem sonucu elde edilen videonun belirli özellikleri çýkartýlýr ve kalite deðerlendirmesi için bu özellikler karþýlaþtýrýlýr. Orjinal videonun tamamýnýn mevcut olmadýðý durumlarda ve sýnýrlý bant geniþliðine sahip iletimlerde kullanýlýr [3].
NR modellerinde orjinal görüntü sinyallerine gerek duymadan test videosunun kalitesini deðerlendirmeye yönelik çalýþmalar yapýlmaktadýr.  NR modelleri gerçek zamanlý sistemler için uygun yapýdadýr[5].
NR modeller, referanssýz piksel tabanlý metotlar, bitstream taanlý yöntemler ve piksel ve bitstream tabanlý yöntemler olarak üç kategoriye ayrýlmaktadýr.

Video Kalite Metrikleri
Video kalitesini tahmin edebilmek için farklý metrikler kullanýlmaktadýr. Bunlardan en yaygýn olarak kullanýlaný tepe sinyal gürültü oraný (PSNR, Peak Signal to Noise Ration) ve ortalama kare hatasý (MSE, Mean Squared Error) metrikleridir. Bu metrikler kaynak video sinyalleri ile test video sinyallerini piksel piksel karþýlaþtýrma yöntemine dayanmaktadýr.
Bu metriklerin yaný sýra SSIM, VSSIM, NTIAs, VQM, PVQM gibi metrikler de bulunmaktadýr.
Aþaðýda bu metrikler hakkýnda bilgi verilmektedir.

MSE
MSE, iki piksel karesinin karþýlýk gelen parlaklýk deðerleri arasýndaki kare farklarýnýn ortalamasýdýr. Pikseller arasýndaki hata hassasiyetine dayalý bir görüntü deðerlendirmesidir. 8 bit renk deðeri için 0 – 65025 arasýnda hata deðeri alýr [6]. Kaliteli bir video iþleme sonucu için deðerinin mümkün olduðunca küçük olmasý beklenir.  0, iki video arasýnda fark olmadýðýný; 65025, 8 bit renk deðeri için maksimum farký ifade eder. Sonuç 0’ a ne kadar yakýnsa video iþleme sounucu o derece baþarýlý kabul edilir. MSE deðeri aþaðýdaki eþitliðe göre (1) hesaplanýr.


MSE=  1/(n.m) ?_(x=1)^n?  ?_(y=1)^m??(|f(x,y)?-f'(x,y)|) ^2	(1)

Burada, m ve n görüntü boyutunu, f(x,y) orjinal video görüntüsü için piksel deðerini, f ’(x,y) test video görüntüsü için piksel deðerlerini verir.

PSNR
PSNR, kanal üzerindeki mümkün olan bozulmamýþ maksimum sinyal gücü ile video iþleme veya iletiminde meydana gelebilecek fark edilebilir bozulma gücünün (videodaki gürültü seviyesi) oraný olarak ifade edilir. Sinyallerin dimanik aralýklarýnýn geniþ olmasýndan dolayý PSNR için genellikle logaritmik desibel (dB) ölçeði kullanýlýr. PSNR deðeri aþaðýdaki eþitliðe göre (2) hesaplanýr.

 PSNR=?10.log?_10 (?(f_x)?^2MSE)				(2)

Burada, ?f_x?^  görüntünün en yüksek piksel veya en yüksek sinyal deðerini verir.  En yüksek sinyal deðeri için n piksel bit deðerini göstermek üzere ?f_x?^ =2^n-1 olarak hesaplanýr.
Örnek olarak, piksel deðerleri 8 bit renk deðeri için ?f_x=255?^  ; piksel deðeri 10 bit için ?f_x=1023?^  olarak hesaplanýr.

Yapýsal Benzerlik Endeksi Ölçüsü (SSIM)
SSIM, iki görüntünün benzerliðini gösteren bir metriktir. Metric 0 – 1 arasýnda deðer alýr. Hesaplamada yapýsal bozulmalarý, algýsal yapýyý ve parlaklýk deðerlerinin farklarýný kullanýr. SSIM, analiz iþleminde yerel parlaklýk ve kontrastý dikkate alýr. Görüntünün parlaklýk ve kontrastýndaki deðiþiklikler görüntünün yapýsýný etilemeyecektir. SSIM, ortalama ve varyans deðerleri kullanarak contrast, parlaklýk ve yapýsal karþýlaþtýrmayý ölçmektedir.
SSIM deðeri için;
Parlaklýk karþýlaþtýrma fonksiyonu aþaðýdaki eþitliðe göre (3) hesaplanýr.
?(x,y)=2µxµy+C1 µ_x^2+ µy2+ C1'  				(3)
Kontrast karþýlaþtýrma fonksiyonu aþaðýdaki eþitliðe göre (4) hesaplanýr.
C(x,y)=(?2??_x ?_y+C_2)/( ?_x^2+ ?_y^2+ C_2^' )				(4)
Yapý karþýlaþtýrma fonksiyonu aþaðýdaki eþitliðe göre (5) tanýmlanýr.
s(x,y)=(?_xy+C_3)/( ?_x^   ?_y^ + C_3^' )				(5)
3, 4 ve 5 denklemleri ile ifade edilen 3 karþýlaþtýrma, x ve y sinyallerinden elde edilen benzerlik ölçüsünü vermek üzere bir araya getirildiðinde (SSIM) aþaðýdaki denklem (6) elde edilir.
SSIM (x,y)=[?(x,y)]^?  ?[c(x,y)]?^?  ?[s(x,y)]?^?	(6)
Burada ? = ? = ? = 1 ve C3 = C2/2 olarak kullanýldýðýnda SSIM için aþaðýdaki denklem (7, 8) elde edilir.
SSIM(x,y)=(?(2µ?_x µ_y+C_1) ?(2??_x+C_2))/(( µ_x^2+ µ_y^2+ C_(1 )^ )(?_x^2+ ?_y^2+ C_2^   ))   		(7)
SSIM(ij)=W_Y ?SSIM?_ij^Y+ W_Cb ?SSIM?_ij^Cb+ W_Cr ?SSIM?_ij^Cr	(8)

Yukarýda yer alan fonksiyonlarda ? (luminance), c (contrast) ve s (structural similarity) olmak üzere;
?, ?, ?  ? önemli katsayýlarý
µx        ? x sinyal deðeri için ortalama parlaklýk/yoðunluk deðeri
µy        ? y sinyal deðeri için ortalama parlaklýk/yoðunluk deðeri
?x        ? x görüntüsü için parlaklýk standart sapma deðeri
?y        ? y görüntüsü için parlaklýk standart sapma deðeri
?xy       ? x ve y görüntüsü için parlaklýk kovaryans deðeri
C1, C2  ? Sabit deðerler
WY      ? Y aðýrlýðý
WCb     ? Cb aðýrlýðý
WCr     ? Cr aðýrlýðý

Video Yapýsal Benzerlilik (VSSIM)
Video için kalite deðerlendirmesi metriðidir. VSSIM, aþaðýdaki eþitliðe göre (9) hesaplanýr.
Q_i= ?_(j=1)^( R_s)?? w_ij ?SSIM?_ij ? j=1 Rs wij  				(9)
 Burada,
Qi     ? i. çerçevenin kalite endeksi
Wij     ? aðýrlýk deðeri
Rs     ? her bir video çerçevesi için örnekleme penceresi       sayýsýný ifade etmektedir.
n video uzunluðunu belirtmek üzere, n uzunluðundaki tüm videolar için VSSIM deðeri aþaðýdaki eþitliðe göre (10) hesaplanýr.
Q_i=  (?_(j=1)^( n)?? W_i Q_i ?)/( ?_(j=1)^( n)?? W_i  ?) 				(10)
Formülde
Wi ? wij ve küresel harekete dayalý i.çerçeve için aðýrlýk deðerini ifade etmektedir.

Video Kalite MEtriði (VQM)
VQM, video kalite metrikleri için kullanýlan genel bir adý ifade etektedir. Burada ifade edilecek genel modeli, orjinal ve iþleniþ video akýþlarýndan çýkartýlan özelliklerin kullanlmasýyla referans metrik oluþturmasýdýr. Metrik modeli, algýlamaya dayalý özellikler, video kalitesi parametrelerini hesaplama ve elde edilen parametreleri birleþtirerek oluþturulur. Kalite parametreleri, kalibre edilmiþ, iþlenmiþ videodan çýkarýlan özellikleri orijinal videodan çýkarýlan özelliklerle karþýlaþtýrarak hesaplanabilen video kalitesinde algýsal deðiþikliklerin göstergesi olarak ifade dilir. Genel model parametreleri aþaðýdaki gibir.
	si_loss : uzamsal bilgilerin azalmasýný veya kaybolmasýný algýlar
	hv_loss : kenarlarda çapraz yönde, yatay ve dikey yönde kayma algýlar
	hv_gain: çapraz yatay ve dikey yönde kenarlarda kayma algýlar
	chroma_spread: iki boyutlu renk örneklerinin daðýlýmýnýn yayýlmasýndaki deðiþiklikleri algýlar
	sý_gaýn: kenar bileme veya geliþtirmeden kaynaklanan kalitedeki iyileþtirmeleri algýlar
	ct_atý_gaýn: hareket miktarý ve mekansal bozukluklar arasýndaki etkileþimleri algýlar
	chroma_extreme: dijital iletim hatalarý tarafýndan üretilen güçlü lokalize renk bozukluklarý, algýlar
Genel modeli aþaðýdaki eþitliðe göre (11) hesaplanýr.

VQM     =  - 0.2097 * si_loss +0.5969 * hv_loss +0.2483 * hv_gain +0.0192 * chroma_spread  -2.3416 * si_gain +0.0431 * ct_ati_gain +0.0076 * chroma_extreme        (11)


Uygulama içinde MSE, PSNR ve SSIM deðerleri hesaplanarak kalite deðerlendirmesi yapýlmýþtýr.


Materyal ve Metot
Bu çalýþmada LSB yöntemine baðlý blok tabanlý video steganografisi algoritmasý önerilmiþtir. Önerilen video steganografi algoritmasý temel olarak iki bölümden oluþmaktadýr. Birinci bölümde veri gizleme (encode, hiding data) ve ikinci bölümde veri okuma (decode, get the plain text) iþlemleri gerçekleþtirilmektedir.
Oluþtrulan veri gizleme anahtarý ile her bir resim çerçeversi içerisine, tercihe göre sýralý ya da random olarak veri gizleme iþlemi gerçekleþtirilmektedir. Veri gizlenecek alanlar anahtar yapýsýna ve gizlenen veriye baðlý olarak her bir blok için yenilenmektedir.

Sistem Yapýsý
Önerilen video steganografisi yapýsý Þekil 1’de gösterilmektedir. Þekilde video steganografisinin veri gizleme ve veri okuma iþlemleri gösterilmektedir. Ýþlem basamaklarý alt baþlýklarda ayrýntýlý olarak anlatýlmaktadýr.


Þekil 1.  Video steganografisi yapýsý

Gizlenecek Veri Giriþi
Gizlenmek istenen veri txt dosya formatý ile girdi deðer olarak okunmaktadýr ve ikili olarak kodlanmaktadýr. Ýkili olarak kodlanan veriler txt uzantýlý dosya içerisinde tutulmaktadýr. Veri gizleme iþleminde okunan veriler oluþturulan bu txt dosyasýndan okunmaktadýr. Program içerisinde dosya adý kullanýcý tarafýndan girilmektedir.
Videonun Ayrýþtýrýlmasý
Video bir bütün olarak hem ses hem de görüntü içermektedir. Genel olarak video steganografisinde çalýþmalar ya ses ya da görüntü üzerine yoðunlaþmaktadýr. Bu çalýþmada ise görüntü üzerine gizli veri gömme gerçekleþtirildiði için ilk olarak örtü (cover) nesnesi olarak kullanýcýdan girilmesi istenen mp4 formatýndaki video dosyasý ses ve görüntü olarak ayrýþtýrýlmaktadýr. Elde edilen ses dosyasý wav formatýnda saklanmaktadýr. Ses dosyalarýnýn ayrýþtýrýlmasý için, açýk kaynak kodlu olan, “ffmpeg” kütüphanesi kullanýlmaktadýr. Ses dosyasýnýn ayrýþtýrýlmasý iþleminden sonra, görüntüyü oluþturan her bir çerçevenin ayrýþtýrýlmasý, depolanmasý iþlemi gerçekleþtirilmiþtir. Videoyu oluþturan her bir çerçeve iþlem sýrasýna göre numaralandýrýlarak kaydedilmektedir. Uygulamada veri gizleme iþlemi için her bir çerçeve alýnýp içerisine veri gizlendikten sonra tekrar kaydedilmektedir. Veri gizleme iþlemi videoyu oluþturan çerçeveler kaydedilmeden de gerçekleþtirilebilmektedir. Ancak geliþtirilen uygulamada çerçeve yapýlarýndaki deðiþiklikleri gözlemleme amacýyla çerçeve dosyalarý giriþ ve çýkýþ çerçeve olarak kaydedilmektedir.

Anahtar Blok Tasarýmý
Veri gizlenecek alanlarýn belirlenmesi amacýyla oluþturulan anahtar resim yapýsýný içermektedir. Anahtar yapý 64 x 64 piksel ana blok ve 16 x 16 piksel alt bloklardan oluþmaktadýr. Alt bloklar daha önce kodlanmýþ 16 x 16 piksel þekil bloklarýndan oluþan desenlerden random olarak seçilmektedir. Verilerin okunmasýnda ayný anahtar bloðunun kullanýlamsý amacýyla seçilen blok numaralarý anahtar blok yapýsý olarak kodlanmakta ve video içerisine gizlenmektedir.  Þekil 2’de örnek anahtar bloðu ve bu bloða ait ilk desen yapýsý Þekil3’te gösterilmektedir.


Þekil 2. Örnek anahtar blok


Þekil 3. Örnek desen blok yapýsý
Anahtar blok oluþturma iþleminden sonra, blok içinde 0 renk deðerine karþýlýk gelen alanlar için 0 ve 255 renk deðerine karþýlýk gelen alanlar için 1 kulanýlarak blok matris oluþturulmaktadýr. Oluþturulan blok matris encode ve decode iþlemleri için geri döndürülen matris deðerini ifade etmektedir. Matris içerisinde 0 ile ifade edilen alanlar kapalý, veri gizlenmeyen alanlar; 1 ile ifade edilen alanlar ise açýk, veri gizlemeye müsait alanlar olarak kullanýlmaktadýr.
Anahtar yapýsý her bir very gizleme bloðu için deðiþkenlik göstermektedir ve baþlý baþýna bir sistem modülünü oluþturmaktadýr. Temel yapýsý, boyutu ve özellikleri deðiþkenlik gösterecek bir blok yapýsý olarak tasarlanmýþtýr. Anahtar yapýsý ile randomize desenler oluþturulup veri gizleme iþlemleri gerçekleþtirilebilmektedir.

Veri Gizleme
Gizlenecek olan veri boyutu örtü nesnesinin boyutuna baðlý olarak deðiþkenlik göstermektedir. Örtü nesnesinin boyutu gizlenecek olan veri boyutundan daha büyük olmalýdýr.
Örnek olarak 5 sn süreli bir video yaklaþýk 100 – 150 çerçeveden oluþacaðý varsayýlýrsa, içerisine gizlenecek olan veri, sadece çerçeve yapýsý kullanýlarak tek bir resme oranla 100 – 150 kat daha fazla olacaktýr. Video ses kanallarýnýn da kullanýlacaðý bir veri gizleme iþleminde gizlenecek olan veri kapasitesi daha da artmýþ olacaktýr.
Video steganografisi alanýnda yapýlacak olan çalýþmalarda maksimum kapasitede veri gizlemesi esas olmak ile birlikte gizlenecek olan verinin güvenliðinin saðlanmasý oldukça önemlidir. Video nesnesinin saðlayacaðý geniþ hareket alaný, içerisine veri gizlenmesinde çeþitli algoritmalarýn ve yöntemlerin uygulanmasýna olanak saðlamaktadýr.
Bu çalýþma kapsamýnda geliþtirilen uygulama içerisinde, veri gizleme iþlemi için LSB metodu kullanýlmýþtýr. Her bir renk kanalýnýn (RGB) veya seçilen renk kanalýnýn en son bitinin uygulanan algoritma doðrultusunda veri biti ile deðiþtirilmesi sonucu veri gizleme iþlemi gerçekleþtirilmektedir. Tablo 1’de rastgele seçilmiþ bir pikselin RGB deðeri ve LSB uygulanmasý sonucu oluþan RGB deðeri gösterilmektedir.
Önerilen algoritmada stego nesnesinin oluþturulmasý 4 temel iþleme dayalý olarak gerçekleþmektedir. Bu iþlemler sýrasýyla gizlenecek verinin ikili formata dönüþtürülmesi, örtü nesnesinin girilmesi ve ayrýþtýrýlmasý, anahtar nesnesinin oluþturulmasý, veri gizleme ve stego nesnesinin oluþturulmasý iþlemleridir.
Kullanýcý tarafýndan txt formatýnda girilen ASCII karakter formatýndaki veri ikilik sayý sistemindeki karþýlýk gelen deðerlere dönüþtürülerek, ikili formatta girdi verisi elde edilmektedir. Tablo 2’de örnek ASCII karakter formatý ve ikili karþýlýðý gösterilmektedir. Elde edilen, girdi verisini oluþturan, her bir bit deðeri LSB yöntemi kullanýlarak video içerisinde önerilen algoritma ve blok yapýsýna göre ilgili piksel deðerleri içerisinde gizlenmektedir.
Girdi verisinin boyutu, karakter sayýsý, bellekte tutacaðý yer veri gizleme algoritmasý için kontrol deðerleri olarak kullanýlmaktadýr.
Yine girdi olarak, kullanýcýdan girilmesi istenen örtü nesnesi görüntü çerçeveleri ve ses dosyasý olarak ayrýþtýrýlmaktadýr. Þekil 4’te video dosyasýnýn ayrýþtýrýlmasý gösterilmektedir. Ayrýþtýrýlan ses ve görüntü çerçeveleri ayrý ayrý kaydedilmektedir.


Þekil 4. Video dosyasýnýn ayrýþtýrýlmasý

Videoyu oluþturan her bir çerçeve sayýsý ve çerçevelerin çözünürlük deðerleri video içerisine gizlenecek maksimum veri kapasitesini hesaplamada kullanýlmaktadýr.
RGB bir görüntünün piksel deðerinin son biti üzerinde yapýlacak olan deðiþikliklerde;
	Kapasite = (çerçeve sayýsý * piksel deðeri * 3) / 8 byte kadar veri gizlenebilmektedir.
RGB bir görüntünün piksel deðerinin sadece tek bir renk kanalý yapýlacak olan veri deðiþikliklerinde;
	Kapasite= (çerçeve sayýsý * piksel deðeri ) / 8 byte kadar veri gizlenebilmektedir.
Gizlenecek metin verilerinin ikili veri olarak kodlanmasý ve video verisinin ayrýþtýrýlmasý iþlemlerinin ardýndan veri gizleme için önerilen anahtar algoritma ile oluþturulan iz ve desenler doðrultusunda video çerçeveleri üzerinde LSB yöntemine göre veri gizleme iþlemi gerçekleþtirilmektedir. Önerilen algoritma doðrultusunda veri gizleme algoritmasý iþlem basamaklarý Tablo 3’te gösterilmektedir.
Gizlenecek veri bitlerinin uygun çerçeveler içerisine gizlenmesi ile çýkýþ mp4 dosyasý için yeni çerçeveler oluþturulmaktadýr. Yeni çerçevelerden, çözümlenen giriþ videosu verilerinden yararlanýlarak, çýkýþ videosu elde edilmektedir. Ayrýþtýrýlan ses dosyasý ile video dosyasýnýn birleþtirilmesi ile birlikte stego nesnesi, içerisine veri gizlenmiþ mp4 formatýnda video dosyasý elde edilmektedir.

Gizli Verinin Okunmasý
 Gizlenen verinin stego objesinden geri elde edilebilmesi amacýyla ilk olarak stego nesnesi (video) çerçeve yapýlarýna ayrýþtýrýlmaktadýr. Ayrýþtýrýlan çerçeveler içerisinden anahtar olarak kullanýlan anahtar nesnesi yardýmýyla gizlenen veriler ikili olarak elde edilmektedir. Ýkili olarak elde edilen bit tipi veriler ASCII koda dönüþtürülerek txt formatýnda kaydedilmektedir. Önerilen algoritma doðrultusunda gizli metin elde etme algoritmasý iþlem basamaklarý tablo halinde Tablo 4’te gösterilmektedir.
Video içerisine gizlenen verileri okumak için kullanýlan anahtar yapýsal olarak, video içerisine gizlenecek rassal deðerlerle üretilecek olan iz blok yapýsýnýn hesaplanmasý ve anahtar jetonunu oluþturabilecek þekilde tasarlanmaktadýr. Elde edilen anahtar blok bilgileri doðrultusunda veri gizlemede kullanýlan anahtar oluþturulmaktadýr. Oluþturulan anahtar yapýdan elde edilen blok matris ile stego nesnesi üzerinde veri okuma ve stego görüntülerden gizli metni elde etme iþlemi gerçekleþtirilmektedir.


 Stego Nesnesinin Oluþturulmasý – Encoding
Stego nesnesi, kullanýcý tercihine göre video boyuna ve gizlenecek veri uzuluðuna baðlý olarak 5 farklý algoritma ile oluþturulmaktadýr. Seçilen algoritma veri gizleme iþlemi öncesi kullanýcý arafýndan seçilip stego nesnesi içerisine kodlanmaktadýr. Tablo 5’te algoritmalarýn yapýsal özellikleri tabo olarak gösterilmektedir.
Örnek olarak;
Algoritma2’de gizlenecek veriler her bir piksel deðeri için RGB renk kanallarý içerisine gizlenmektedir. Veri gizleme için kulanýlacak anahtar 64 x 64 piksel boyutunda sabit desen yapýlýdýr. Veri gizleme iþlemi, verinin uzunluðuna baðlý olarak, çerveler arasýnda ve çerçeve içerisinde veri gizlenebilecek alana göre sýralý olarak yapýlmaktadýr. Her bir renk kanalý kullanýldýðýndan veri gizlemeye uygun her bir piksel içerisine 3 bitlik veri gizlenmektedir.
Algoritma5’te veri, kullanýcý seçimine göre belirlenen renk kanalý (R – G – B) içerisine gizlenmektedir. Anahtar yapýsý 64 x 64 piksel boyutunda deðiþken (döner ve kayar) desen yapýlýdýr. Gizlenecek veri tüm çerçeveler içerisine gizlenmektedir. Her bir çerçeve içerisine gizlenecek veri toplam veri boyutuna göre deðiþmektedir. Veriler çerçeveler içerisinde veri gizlemeye uygun alanlarda seçlen renk kanalý içerisine rassal olarak gizlenmektedir. Veri gizleme için bir renk kanalý kullanýldýðýndan veri gizlenebilecek piksel içerisine 1 bitlik veri gizlenmektedir.

Þekil 5. Stego nesnesi yapýsý
Her bir algoritma için cover nesnesi giriþi, cover nesnesinin çerçeve ve ses dosyalarýnýn ayrýþtýrýlmasý, gizlenecek veri giriþi, gizlenecek verinin ikilik sisteme dönüþtürülmesi, gizlenecek verinin okunmasý, anahtar bloðunun oluþturulmasý iþlemleri ayný yapýdadýr. Ancak çerçeveler içerisine veri gizleme iþlemleri ve anahtar blok yapýlarý farklýlýk göstermektedir. Þekil 5’te stego nesnesinin oluþturulmasý sürecinin yapýsý diyagram olarak gösterilmektedir.

Deðiþken Blok Yapýsý
Anahtar blok 64 x 64 piksel boyutunda bir yapýya sahiptir. Anahtar bloðu 16 x 16 piksel boyutunda desen bloklarý oluþturmaktadýr. Desen bloklarý kodlama öncesi random oalrak elde edilmektedir. Oluþturulan bu aahtarar bloklardan anahtar matrisleri elde edilmektedir. Blok üzerinde siyah renk alanlarý (0) olan alanlar anahtar matrise 0, beyaz olan renk alanlarý (255) 1 olarak kodlanmaktadýr. Anahtar matristeki 1 oalrak kodlanan alanlar üzerine veri gizlemeye müsait alanlar olarak adlandýrýlmaktadýr.
Sabit blok yapýsý kullanan algortimalar, bu desen bloklarýný kullanarak çerçeve içerisinde bloklar üzerindeki veri gizlemeye uygun alanlara karþýlýk gelen piksel deðerleri içerisinde veri gizleme iþlemini gerçekleþtirilmektedir. Bu algortimalarda her bir blok için ayný desen kulanýlmaktadýr.
Deðiþken blok yapýsý oluþum bakýmýndan sabt blok yapýsýyla aynýdýr. Deðiþken blok yapýsý, kodlama iþlemi yapýlmadan önce random olarak oluþturulan anahtar blok yapýsýný kullanmaktadýr. Ancak veri gizleme iþlemi sonucu gerek blok içinde veri gizlencek alanlarýn belirlenmesi gerekse bir sonraki 64 x 64 piksellik blok için kullanýlacak anahtar yapýnýn belirlenmesi için piksel deðerlerindeki deðiþime baðlý olarak blok yapýsý deðiþiklik göstermektedir. Yapýlan deðiþiklikler sonucu elde edilecek olan yeni anahtar bloðu renk piksellerine göre 0 (siyah) ve 255 (beyaz) alanlara karþýlýk gelen, siyah – 0 ve beyaz – 1’e karþýlýk gelecek þekilde blok matrsileri oluþturulmaktadýr. Blok matrsiteki 1 piksel alaný, veri gizlemeye uygun piksel alanýný ifade etmektedir.
Veri gizlenebilir alanlar kullanýlmak üzere bir sonraki alana veri gizlenmesi iþlem (kaydýrma iþlemleri) adýmlarý aþaðýdaki gibidir.
Adým 1.	Veri gizlenen piksel alanýnýn RGB deðerleri okunur.
Adým 2.	Okunan her bir kanalýn renk deðerine göre;
		Her bir renk kanalý içindeki bitler ayrý ayrý (R-G-B) mantýksal veya (XOR) iþlemine tabi tutulur.
		XOR(R) or XOR(B) == 1 durumunda bir sonraki veri gizlenebilecek alan içerisine veri gizlenebilir.
		Durum = True
		XOR(R) or XOR(B) == 0 durumunda bir sonraki alan anahtar blok yapýsý içinde veri gizlemeye uygun olsa bile bu Alana veri gizlenemez.
		Durum = False
Adým 3.	Hareket yönümün belirlenmesi iþlemi.
		R ve G renk kanallarýnýn XOR iþlemine tabi tutulmasý ve elde edilen sonucun mantýksal ve (AND) ilemine tabi tutulmasý sonucu blok içerisinde yatay veya dikey olarak hareket yönü belirlenir.
		XOR(R) and XOR(G) == 1 durumunda veri gizlemek için blok içerisinde yatay yöndeki veri gizlenebilecek alan kontrolü yapýlýr.
		Yön = yatay konumda
		XOR(R) or XOR(B) == 0 durumunda veri gizlemek için blok içerisinde dikey yöndeki veri gizlenebilecek alan kontrolü yapýlýr.
		Yön = dikey konumda
Çerçeve içerisinde, anahtar blok içindeki yön ve durum kontrolleri yapýlarak, kullanýlan blok matris ile veri gizlemeye uygun alanlara karþýlýk gelecek piksel deðerleri içerisine veri gizleme iþlemi yapýlabilmektedir. Veri gizleme iþlemi seçilecek veri gizleme þekline göre rassal veya sýralý olarak yapýlmaktadýr.
Bir sonraki bloðun yapýsýnýn belirlenmesi için (döndürme iþlemleri) iþlem basamaklarý aþaðýdaki gibidir.
Adým 1.	Blok içerisinde en son veri gizlenen piksel alanýnýn renk deðerleri okunur.
Adým 2.	Okunan her bir RGB renk kanalý deðeri için
		0. bit control bitini
		1., 2. ve 3. Bit deðeri adým sayýsýný belirtmek üzere;

Örnek renk deðeri 14 için,

7	6	5	4	3	2	1	0
0	0	0	0	1	1	1	0

14 = 0000 111 0
Kontrol biti  = 0
Adým sayýsý  = 111 = 7 olarak hesaplanýr.

Adým 3. Hesaplanan kontrol ve adým sayýsý deðerlerine göre anahtar blok deðerleri, adým sayýsý kadar, saga – sola ve/veya aþaðý - yukarý döndürülür. Bu adým hareketlerine göre bir sonraki anahtar bloðun veri gizlenebilecek alanlarý belirlenmiþ olur.
		g_control = 0 veya 1 deðeri için,
			0 = Saða döndürme iþlemi
			1 = Sola döndürme iþlemi
		g_step = sað – sol döndürme için adým sayýsý
		b_control = 0 veya 1 deðeri için,
			0 = Yukarý döndürme iþlemi
			1 = Aþaðý döndürme iþlemi
		b_step = yukarý – aþaðý döndürme için adým sayýsý

Her bir renk deðerinden elde edilecek adým sayýsýna göre hem sað – sol hem de yukarý – aþaðý dönme iþlemleri gerçekleþtirilmektedir.

Sýralý Veri Gizleme
Sýralý veri gizleme kullanýlan veri gizeme algoritmasý ve anahtar blok yapýsýna göre çerçeveler içerisine verilerin LSB yöntemi ile gizlenmesi þeklinde gerçekleþmektedir.
Algoritma1 için sabit yapýda ve Algoritma2 için deðiþken yapýda blok yapýsý kullanýlarak, ikilik sistemde okunan veriler sýrasýyla ilk çerçeveden baþlamak üzere anahtar yapýsý içinde veri gizlemeye uygun alan içerisine verileri gizlemektedir. Bu iki algoritmada veri gizlenebilecek her bir pikselin RGB deðerine veri gizlenmektedir.
Algoritma3, Algoritma4 ve Algoritma5 için veri gizleme iþlemi kullanýcý tarafýndan seçilecek R – G – B renk kanallarýnýn biri içerisine yapýlmaktadýr. Diðer renk kanallarý control amaçlý olarak kullanýlmaktadýr. Veri gizleme yapýlmayan diðer iki renk kanalý bit deðerleri anahtar blok içerisinde durum ve yön kontrolü yapmak için kullanýlmaktadýr. Bu durumda kullanýlmayan renk kanallarý deðerleri XOR iþlemine tabi tutularak elde edilen sonuçlarýn OR iþleminden elde edilen sonuca göre sonraki alan veri gizleme kontrolü, And iþleminden elde edilen sonuca göre bir sonraki gidilecek yön kontrolü gerçekleþtirilmektedir.
Algoritma3 için gizlencek veriler, seçim yapýlan renk kanalý içinde anahtar blok yapýsýna göre veri gizlemeye uygun alanlara ilk çerçeveden baþalayarak sýralý olarak yerleþtirilmektedir.
Algoritma4 için gizlenecek veriler bütün çerçevelere eþit olarak daðýtýlarak yapýlmaktadýr. Bunun için anahtar blok yapýsý kullanýlarak her bir çerçevenin veri gizlemeye müsait alanlarý veri gizlenebilen alan olarak iþaretlenmektedir.  Verilerin gizlenecek olduðu alanlarýn belirlenmesi amacýyla toplam veri gizlenecek alnlarýn toplam veri uzunluðuna oraný alýnýr. Belirlenen deðer ve toplam gizlenecek veri uzunluðu kontrol deðeri olarak kullanýlarak veri belirli bir algoritma doðrultusunda veri gizlenecek alanlar iþaretlenir.
Veri gizlenecek alanlar hesaplanýrken iþaretlenecek alanlarýn toplam veri gizlenebilecek alnalrý ve gizlenecek veri boyutunu aþmamasý saðlanmaktadýr. Böylece veri gizlemeye uyun alanlar içinde veri boyu kadar alan iþaretlenmiþ olur.
Veri gizlenecek alanlarýn belirtilmesinden sonra okunan ikilik sistemdeki veriler sýralý olarak bu alanlara LSB yöntemi kullanýlarak yerleþtirilmektedir.

Sýralý Olmayan Veri Gizleme
Sýralý olmayan veri gizleme kullanýlan veri gizeme algoritmasý ve anahtar blok yapýsýna göre çerçeveler içerisine verilerin LSB yöntemi ile rassal olarak gizlenmesi þeklinde gerçekleþmektedir.
Algoritma5 için veriler Algoritma4’teki yöntemle iþaretleme yapýlarak yerleþtirilmektedir. Algoritma4’te veriler iþaretli Alana sýralý olarak yapýlmakta idi. Burada ise gizlenecek veriler iþaetli alanlara rassal olarak yerleþtirilmektedir.
Bu rassal yerleþtirme iþlemi için veri gizlenecek alanlar iþaretlenirken her bir iþaretleme yapýlan çerçeve ve piksel bilgilerine karþýlýk gelecek veriler de sýra kontrolü yapýlarak kaydedilmektedir.
Ýþlem sonunda veri gizlenecek alanlar belirlendiðinde bu alanlar içerisine gizlenecek veriler okunup LSB yöntemine göre veri gizleme iþlemi gerçekleþmektedir. Böylece gizlenmiþ veriler de karmaþýk sýrada çerçeveler çerisinde gizlenmiþ olmaktadýr.
Örnek olarak verinin bir biti 50. çerçeve içerisinde iken takip eden diðer biti 178. çerçeve içerisinde olabilmektedir.

Gizli Metnin Elde Edilmesi – Decoding
Veri okuma iþlemi için, veri gizleme iþlemine benzer bir þekilde, öncelikli olarak mesajýn gizlenmiþ olduðu stego nesnesi çerçevelere ayrýþtýrýlmaktadýr. Bir sonraki adýmda anahtar blok yapýsý, veri uzunluðu, verilerin gizlendiði renk kanalý ve veri gizleme yöntemine iliþkin bilgiler çýkartýlmaktadýr. Elde edilen veriler doðrultusunda 64 x 64 piksel boyutundaki anahtar blok yapýsýnýn desenleri oluþturulmaktadýr. Oluþturulan anahtar yapýsý kullanýlarak veri gizleme yönteminde kullanýlan algoritmaya göre veriler ikilik formatta okunmaktadýr. Ýkilik formatta elde edilen veriler ASCII koda dönüþtürülerek gizlenen mesaj elde edilmektedir.
Oluþturulan blok desendeki beyaz (1) desen alanlarý, içerisine veri gizlenmiþ olabilir alanlar olarak deðerlendirilmektedir.
Veri okuma iþlemlerinde anahtar giriþ olarak çözümlenen mesaj uzunluðu kontrol deðeri olarak kullanýmaktadýr. Veri okuma bu deðere kadar devam etmektedir.
Algoritma1 için oluþturulan blok desene göre veri gizlenmesi muhtemel alanlardaki her renk pikselinin RGB deðerlerinin son bitleri okunarak kaydedilmektedir.
Algoritma2 için deðiþken yapýdaki anahtar blok durum ve yön hareketlerine göre, veri gizlemede kullanýlan hareket tanýmlarýna göre, veri gizlenmesi muhtemel piksel alanlarýndan sýralý olarak her bir RGB renk deðerinin son bitleri okunarak kaydedilmektedir.
Algoritma3 için deðiþken yapýdaki anahtar blok hareketlerine göre veri gizlenmesi muhtemel piksel alnalarýnýn ilgili renk kanallarýndan veriler sýralý olarak okumaktadýr.
Algoritma4 ve Algoritma5 için deðiþken yapýdaki anahtar blok hareketleri kontrol edilerek bütün çerçevelerdeki veri gizlemeye uygun alanlar iþaretlenir. Veri gizlenebilecek alanlar ile çerçeve sayýsý oranlarak her bir çerçevede gizlenmiþ olabilecek veriler belirlenir. Algoritma4 için her bir çerçeve için verilerin yerleþmesi muhtemel alanlardan belirlenen algoritma doðrultusunda veriler seçilen renk kanalýndan sýralý olarak okunmaktadýr. Algoritma5 için verilerin gizlendiði alanlar iþaretlenirken bu alanlara yerleþen verilerin bulunduðu sýralar da tutulmaktdýr. Ýþaretlenen piksel alanlarýnýn seçilen renk kanalýndan alanlarýn son bit deðerleri sýralý olarak okunmaktadýr. Okunan deðerler sýralý olamadýðýndan veriler sýra numaralarýna göre düzenlenerek sýralý hale getirilmektedir. Sýralý hale getirilen ikilik formattaki veriler ASCII koda dönüþtürülerek gizli mesaj elde edilmektedir.

Sonuçlarýn Deðerlendirilmesi
Önerilen algoritma ile elde edilen sonuçlarýn deðerlendirilmesi için MSE, SSIM ve PSNR metrikleri kullanýlmýþtýr. Böylelikle örtü ve stego videonun çerçeveleri arasýndaki renk farklýlýklarýnýn ve algýlanmazlýk oranýnýn analizleri yapýlmýþtýr.
Video Steganografisi Uygulamasý ve Sonuçlarýn Deðerlendirilmesi
Bu bölümde önerilen algoritmalarýn deðerlendirilme sonuçlarý açýklanmýþtýr. Verilerin gizlenmesi için ilk olarak kullanýcýdan gizlemenecek mesajýn bulunduðu dosya yolunu ve ardýndan verilerin içerisine gizlencek olduðu video dosyasýnýn dosya yolunu girmesini istemektedir. Seçim sonrasý kullanýcý verileri gizlemek için hangi algortima ve hangi renk kanalýný kullanacaðýnýn seçimini yapmaktadýr. Verilerin okunmasý için kulanýcýdan stego nesnesinin bulunduðu dosya yolunu girmesi istenmektedir.
Veri gizleme ve sonuçlarýn analiz edilmesi için program yazýmýnda python PyCharm idesi kullanýlmýþtýr.
Önerilen algoritmanýn analizini gerçekleþtirmek için 8sn. uzunluðunda çözünürlüðü 640 x 360 piksel, video fsp deðeri 25 çerçeve ve toplam çerçeve sayýsý 198 olan bir video dosyasý örtü nesnesi olarak kullanýlmýþtýr.
Örtü nesnesi içerisine 1. uygulama (uygulama1) için 976 Byte, 2. uygulama (uygulama2) için 12.4 Kb ve 3. uygulama (uygulama3) için 20.1 Kb kapasiteli metin tabanlý veri gizlenmiþtir. Uygulama1, uygulama2 ve uygulama3 için her bir algoritma üzerinde veri gizleme ve okuma iþlemleri geçekleþtirilmiþtir. Uygulamalar ve kullanýlan algoritmalar için oluþturulan 64 x 64 bit blok þemasý kullanýlmýþtýr. Blok þemalarý ayný blok yapýdadýr ancak blok þemasý desenleri random olarak üretildiði için yapýsal olarak farklýlýk göstermektedir. Veri gizleme iþlemi algortima yapýsýna göre LSB tekniðine göre sýralý yada rassal olarak gerçekleþtirilmektedir.
Orijinal ve stego çerçevelerin karþýlaþtýrýlmasý psnr, rmse, ssim deðerleri ve histogram analizlerine göre yapýlmýþtýr. Elde edilen sonuçlar tablo halinde her bir uygulama için karþýlaþtýrmalý olarak gösterilmektedir.
Her bir uygulama için gizlenen ve elde edilen metin veri kapasiteleri Tablo 6’da gösterilmektedir. Uygulamalar her bir algoritma için gerçekleþmiþ ve her bir uyulama sonucu gizlenen veriler kayýpsýz olarak elde edilmiþtir.
Veriler Algoritma1,2,3’te çerçeve sýrasýna göre sýralý olarak stego nesnesi içerisine yerleþtirilmiþtir. Bu yerleþim sýrasýna göre elde edilen stego nesneleri içerisine gizlenen veri durum bilgileri Tablo 7’de gösterilmektedir.
Gizlenecek olan veri kapasitesi arttýkça kulanýlan çerçeve sayýsýnda doðru orantýlý olarak bir artýþ görülmektedir. Anahtar blok yapsýsý Algoritma1 için sabit ve Algoritma2 için deðiþken yapýdadýr. Her ikisi için veriler RGB kanalýnda gizlenmektedir. Blok yapýsýnda veri gizleme durumuna göre kendi içinde yapýsal (desen) deðiþikliði olacaðýndan içerisinde veri gizlenebilecek alan sayýsýnda deðiþiklik olmamaktadýr. Ancak gizlenen verinin durumuna göre bir sonraki alan içerisine veri gizlenme durum kontrolü yapýlacaktýr. Bu durumdan dolayý Algoritma1 ve Algoritma2 için kullanýlan çerçeve ve blok sayýlarý birbirine yakýnlýk göstermektedir. Her bir algoritma için farklý anahtar blok yapýsý kullanýlmaktadýr. Bundan dolayý da blok sayýlarýnda farklýlýklar görülmektedir. Algoritma3 için veri gizleme belirtilen renk kanallarý içerisine yapýlmaktadýr. Tek bir kanalýn kullanýlmasýndan dolayý verilerin gizlendiði çerçeve sayýlarý diðer algortiamlara göre daha fazladýr.
Her bir uygulamanýn Algoritma1,2,3’e göre elde edilen kalite metrik sonuçlarý Tablo 8’de gösterilmektedir. Kullanýlan taþýyýcý obje toplam 198 çerçeveden oluþmaktadýr. Ancak Algoritma1,2,3 yapýsýna göre verileri veri ve çerçeve sýrasýna göre gizlemektedir. Bu durumda verilerin gizlenmediði çerçevelerin deðerlendirme içerisinde tutulmasý elde edilen sonucu gerçeklikten uzaklaþtýracaktýr. Sonuçlarýn saðlýklý deðerlendirilmesi amacýyla, kalite deðerlendirmesi yapýlýrken her bir algoritmanýn yapýsýna göre veri gizlemede kullanmýþ olduklarý çerçeveler deðerlendirme iþleminde kullanýlmýþtýr. Ýçerisine veri gizlenmemiþ çerçeveler deðerlendirme dýþý tutulmþtur. Bu durumda deðerlendirme yapýlýrken Tablo 7’de çerçeve sayýlarý dkkate alýnmýþtýr.
Algoritma4,5’te veri gizleme için bütün çerçeveler kullanýlmaktadýr. Veriler beliri bir algoritma doðrultusunda her bir çerçeve içerisine daðýtýlmaktadýr. Algoritma1 her bir çerçeve içeisine sýralý, Algoritma2 her bir çerçeve içerisine belirli bir algoritma ile rassal olarak veri gizlemektedir. Bu yerleþim sýrasýna göre elde edilen stego nesneleri içerisine gizlenen veri durum bilgileri Tablo 9’da gösterilmektedir.
Veri gizlemede kullanýlan anahtar blok yapýsý her bir uygulama için deðiþtiðinden ve verilerin gizlendiði renk kanallarý ve hareket kontrolünü yapan renk kanallarýnýn deðiþik olamasýndan dolayý veri gizlemeye uygun alan olarak iþaretlenen alan sayýlarý deðiþkenlik göstermektedir. Tablo 6’da her bir uygulama için gizlencek verinin uzunluðu (mesaj boyutu) olarak belirtilen bit deðerleri yerleþtirme algoritmasý yardýmýyla belirlenen iþaretli alanlardaki seçili renk kanallarý içerisine LSB tekniðine göre yerleþtirilmiþtir. Bu yerleþim sonucu, her bir uygulama ve Algortima4,5’e göre elde edilen stego nesnelerinin kalite metrik sonuçlarý Tablo 10’da gösterilmektedir. Veriler bütün çerçevelere daðýtýlmýþ olduðu için sonuçlarýn deðerlendirimesinde bütün çerçeveler kullanýlmýþtýr.
Tablo 8 ve Tablo 10’dan yararlanarak her bir uygulama için kullanýlan her bir algoritmanýn karþýlaþtýrýlmalý sonuç grafikleri mse deðerlerii için Þekil 6’da, ssim deðerleri için Þekil 7’de ve rmse deðerleri için Þekil 8’de verilmiþtir. Grafikte kullanýlan deðerler veri gizleme amacýyla kullanýlan çerçeve saylarýnýn ortalama deðerlerine göre hesaplanmýþtr.

Þekil 6. MSE deðerleri


Þekil 7. SSIM deðerleri


Þekil 8. PSNR deðerleri
Veri gizleme miktarlarý ve kullanýlan algoritma yapýsýna göre öneride sunulan her bir algoritmanýn üç uygulama içinde kullaným sonuçlarýnýn deðerlendirme verileri, SSIM metriði dikkate alýnarak incelendiðinde görüntünün algýlanan görsel kalitesinde hissedilir bir deðiþikliðin olmadýðýný göstermektdir. Görüntü kalitesindeki algýlanabilirlik miktarýndaki deðiþim oranýnýn oldukça küçük olduðu görülmektedir. Gizlenen verileri miktarýndaki artým ve azalýma baðlý olarak PSNR deðerlerinin deðiþtiði görülmektedir. Gizlenen verinin artmasýna baðlý olarak stego nesnesinde bozulma oranýnýn artýðý ve PSNR deðerinin azaldýðý; gizlenen verinin azalmasýna baðlý olarak bozulma oranýnýn azaldýðý ve PSNR deðerinin arttýðý gözlemlenmektedir.
Her üç ugulamada da en düþük PSNR deðeri Algoritma3 için gözlemlenmektedir. Algoritma3 tek renk kanalý içerisinde sýralý olarak ve deðiþken anahtar yapýsý kullanarak veri gizleme iþlemi yapmaktadýr. Uygulamalarda en yüksek bozulma oranýna sahip olmasýnýn nedeni bu olabilir. Ancak burada dikkat çekecek bir husus da gizlenen veri miktarý arttýkça bu algoritmada görüntü kalitesinin de artýyor olmasýdýr. Burada Tablo 7’ deki veriler incelendiðinde gizlenen veri miktarý artýkça kullanýlan çerçeve miktarýnýn da artýðý görülmektedir. Bu durumda uygulama 1 için PSNR deðerinin düþük çýkmasýnýn nedeni çerçeve içerisinde veri gizlemek için kullandýðý piksel sayýsý diðer sýralý veri gzleyen algoritmalara göre daha fazladýr. Uygulama 1 için algoritma1,2,3 uygulandýðýnda her birinin 1 çerçeveye verileri sýðdýrdýðý görülmektedir. Ancak, blok ve çerçeve boyutlarý dikate alýndýðýnda her bir çerçeve içerisnde 50 blokðun yerleþtði anlaþýlmaktadýr. Bu durumda algoritma2,3 veri gizlerken çerçevenin yarýsýný kullanýrken algoritma3’ün çerçevenin tamamýna yakýn alanýnda veri gizlediði görülmektedir. Dolayýsý ile piksel alanlarýnda deðiþim olma olasýlýðý daha yüksek olacaktýr. MSE ve PSNR deðerlerin de uygulama1 için piksel alanlarýnda yüksek oranda deðiþiklik olduðu söylenebilmektedir. Bu durumun uygulama2 için de geçerli olduðu tablodan görülmektedir. Ancak yapýsal benzerlik oranlarýna bakýldýðýnda, SSIM deðerinin yüksek olmasý yapýlan çalýþmanýn görüntü kalitesinde hissedilebilir bir deðiþikiðin olmadýðýný göstermektedir. Uygulama 3 için algoritma3 kullanýldýðýnda veriye baðlý olarak çerçeve sayýsnýn arttýðý görülmektedir. Kalite deðerlendirmesi yapýlýrken veri gizlenen çerçeveler deðerlendimede kullanýlmýþ olduðundan çerçeve sayýsýnýn artmasý ile veri gizlenen piksellerdeki deðiþim oranýnýn azalma ihtimali de sözkonusu olacaktýr. MSE ve PSNR deðerindeki artýþ, uygulamanýn bu yönde bir iyileþme içinde olduðunu göstermektedir.
Algoritma4 ve Algortima5’e dikkat ettiðimizde uyulamalarda en iyi sonuç deðerlerinin bunlardan elde edildiði görülmektedir. Veri gizlemede bütün çerçeveleri kullanmalarýndan dolayý çerçeveler üzerinde daha az deðiþiklik yapmalarýný saðlamaktadýr. Bu algoritmalarýn deðerlendirme sonuçlarýnýn yüksek olmasý orijinal çerçeve ve veri gizli çerçeve arasýndaki benzerliðin yüksek olmasý içerisine veri gizli olduðunu belirlemeyi zorlaþtýrmaktadýr.
Veri gizleme de gizlenen verilerin kolay elde edilememsi oldukça önemlidir. Önerilen algoritmarda veri gizleme için kullanýlan anahtar blok yapýlarý iþlemin kalitesini artýrmaktadýr. Anahtar bloklarýn konumlanmasý, desen yapýlarýnýn deðiþken olamsý, veri gizlenecek alanlarýn desen içerisinde seçilerek yerleþtirilmesi, yön, durum kontrolleri, desen yapýsýnýn her bir blok için döndürülmesi veri güvenliðini artýrmaktadýr. Bu baðlamda Algoritma5 için kulanýlan rassal veri yerleþtirme, veri güvenliði açýsýndan en baþarýlý sonucu vermektedir.
Veri gizleme miktarlarý her uygulama için artmaktadýr. Her üç uygulamada da elde edilen deðerlendirme sonuçlarýna göre önerilen algoritmalar görüntü kalitesinde çok büyük bir bozulmaya neden olamamaktadýr. SSIM deðerinin 1’e çok yakýn olmasý çerçeveler arasý yapýsal benzerliðin çok yüksrk olduðunu, çerçevelerin nerdeyse bire bir ayný olduðunu göstermektedir.
Deðerlendirme metriklerinden çalýþmada önerilen algoritmalarýn iyi sonuç verdiðini görülmektedir.
Sonuçlar
LSB yöntemi ile video içerisine veri gizlemenin çeþitli yöntemleri bulunmaktadýr. Yaptýðýmýz çalýþma içerisinde veriler doðrudan ve oluþturulan anahtarlar doðrultusunda video içerisine gizlenmiþtir. Veri gizleme öncesi çerçeve yapýlarý ve veri gizleme sonrasýnda çerçeve yapýlarý üzerinde meydana gelen deðiþiklikler analiz edilmiþ, sonuçlarý tablo halinde sunulmuþtur. Elde edilen sonuçlar doðrultusunda, veri gizleme anahtar yapýsý ile bütün çerçeveler kullanýlarak gerçekleþtirilen veri gizleme iþlemlerinde elde edilen stego nesnesi ile orjinal görüntü arasýndaki farkýn daha  az olduðu görülmektedir. Anahtar yapýsý ile gerçekleþtirilen steganography uygulamalrýnda güvenliðin daha yüksek olduðu görülmektedir. Anahtar yapýlý veri gizleme algoritmasýnýn kullanýmý sonucu MSE, SSIM ve PSNR deðerinin daha yüksek çýktýðý görülmektedir.

Referanslar


1.	CoxJoe, I.J., et al., A secure, robust watermark for multimedia. International Workshop on Information Hiding, 1996.
2.	Akramullah, S., Digital Video Concepts, Methods and Metrics. 2014: Spres Open.
3.	Wikipedia. Video quality. 2019  [cited 219 20.10.2019]; Available from: https://www.wikizeroo.org/index.php?q=aHR0cHM6Ly9lbi53aWtpcGVkaWEub3JnL3dpa2kvVmlkZW9fcXVhbGl0eSNUZXJtaW5vbG9neQ.
4.	Shahid, M., et al., No-reference image and video quality assessment: a classification and review of recent approaches. EURASIP Journal on image and Video Processing, 2014. 2014(1): p. 40.
5.	Vranješ, M., S. Rimac-Drlje, and K. Grgi?, Review of objective video quality metrics and performance comparison using different databases. Signal Processing: Image Communication, 2013. 28(1): p. 1-19.
6.	Panasiuk, J. and L. Kowalczuk, On bitstream features based perceptual quality estimation of HEVC coded videos. 2015.
