# Supplementary material for: LSB-based pre-embedding video steganography with rotating & shifting poly-pattern block matrix
Source: PeerJ Comput Sci. 2022 Jan 6;8:e843. doi: 10.7717/peerj-cs.843 (PMC8771781; doi:10.7717/peerj-cs.843)
Supplement: Supplemental Information 2 [file peerj-cs-08-843-s002.zip › second secret message.txt]

Rapor:
Murat HACIMURTAZAO�LU
Mekatronik M�hendisli�i Dr. ��rencisi


Video steganografsi i�in �nerilen algoritmalar�n de�erlendirmesi
Giri�
Bu �al��mada video steganografisi i�in geli�tirlen algoritmalar ve bunlar�n sonu�lar�n�n de�erlendirilmesi hakk�nda bilgi sunulmaktad�r. �ncelikli olarak yayg�n olarak kullan�lan steganografi metrikleri incelenmi�tir. Ard�ndan geli�tirilen algoritmalar hakk�nda bilgi verilmi�tir. Son olarak da geli�tirilen algoritmalar�n g�venilirli�ini test etme amac�yla yayg�n olarak kullan�lan metrikler kullan�larak algoritmalar�n sonu�lar� de�erlendirilmi�tir.

LSB
LSB y�ntemi uygulamas� basit ve yayg�n olarak kullan�lan bir y�ntemdir [1]. Y�ntemin �al��ma prensibi; g�r�nt� nesnesini olu�turan byte ile ifade edilen her piksel de�erinin en �nemsiz bit de�eri olan son bit de�erinin gizlenmek istenen veri bitleri ile de�i�tirilmesi �eklindedir.
Burada her byte��n bir biti (son biti) de�i�ikli�e u�rayaca��ndan, olu�acak olan stego nesnesi ile �rt� verisi aras�ndaki farklar insan g�z�yle alg�lanamaz boyutta olu�maktad�r. 24 bit g�r�nt� nesnelerinde piksel de�eri 3 byte�tan olu�tu�una g�re, her byte �zerinde son bit de�erinin de�i�tirilmesi durumunda her bir pikselde 3 bitlik veri gizlenebilir.  Bu durumda 1024 x 768 piksel boyutunda ve 24 bit derinli�e sahip bir g�r�nt� nesnesi �zerine 1024 x 768 x 3 = 2359296 bit = 294912 byte veri gizleme amac�yla kullan�labilir.
Yap�y� bir �rnek �zerinde inceleyecek olursak;
Orijinal g�r�nt� bit de�erleri a�a��daki gibi olsun.

10011101 00101011 11100100   > 157, 43, 228 (RGB)
10011001 10011011 00001111   > 153, 155, 15
00011010 01101100 10101100   > 26, 108, 172

Bu 3 ayr� piksel i�erisine gizlenmek istenen veri �110010110� olsun.  Veri gizleme i�lemi ger�ekle�ti�inde olu�acak yeni piksel de�erleri a�a��daki gibi olacakt�r.

10011101 00101011 11100100   <1 1 0>   > 10011101 00101011 11100100
10011001 10011011 00001111   <0 1 0>   > 10011000 10011011 00001110
00011010 01101100 10101100   <1 1 0>   > 00011011 01101101 10101100

G�r�ld��� gibi g�r�nt� nesnesinin 4 biti de�i�tirilerek veri gizlenmektedir. G�r�nt�de belirgin de�i�ikliklerin olamamas� i�in en az say�da bit de�i�tirerek veri gizleme olduk�a �nemlidir.

Video Kalite De�erlendirmesi
Video kalitesi, belirli bir video i�leme sisteminden ge�irilerek elde edilen bir videonun, orjinal videoya k�yasla alg�lanan video bozulmas�n�n resmi veya gayri resmi bir �l��s�d�r [2]. Video i�leme sitemleri, video sinyallerinde kullan�c�n�n veya sistemin alg�s�n� olumsuz y�nde etkileyebilecek belirli bir sinyal bozukluklar�na neden olabilir. Vidonun aktr�m�, kullan�m� ve de�erlendirmesinde vdeo kalitesi olduk�a �nem arz etmektedir.
Video kalitesinin de�erlendirmesinde, videonun g�rsel kalite veya i�eri�in �znel olarak de�erlendirildi�i subjektif kalite de�erlendirme metrikleri ve video sinyallerinin istatiksel de�erlerine g�re matematiksel modellerin kullan�ld��� objektif kalite de�erlendirme metrikleri yakla��mlar� kullan�l�r.
�znel de�erlendirmeler ileyiciler �zerine uygulanan bir tak�m de�erlendirme testleriyle elde edilir. Bu de�erlendirme testlerinden elde edilecek s�nu�lar izleyicinin videoyu nas�l alg�lad��� ve video hakk�ndaki g�r��lerini i�ermektedir. Izleyicinin deneyimleri, videonun izlendi�i ortam�n ayd�nlatmas�, video g�r�nt�leme cihaz�n�n kalitesi ve ortam ko�ullar� gibi nedenler izleyicinin videoyu de�erlendirmesinde etkili olmaktad�r. Bu durum �znel de�erlendirme �al��malar�n�n yap�lmas�nda ortam fakt�rlerinin ve izleyici davran��lar�n�n iyi analiz edilmesini gerektirmektedir. �znel y�ntemlerin ger�ek zamanl� olarak de�erlendirilmesi zordur. Bu ama�la izleyici alg�s�n� ve performans�n� tahmin edebilmek amac�yla izleyicinin videoyu derecelendirmesine dayal� �e�itli y�ntemler geli�tirilmi�tir.
Objektf video kalitesi de�erlendirme modelleri, bir videonun kalitesinin de�erlendirilmesi istenen g�zlemcilerden elde edilecek �znel kalite de�erlendirme sonu�lar�n�n tahmin edilmesini sa�layan matematiksel modellerdir. Olu�turulacak model terimi istatiksel model olabilecei�i gibi yaz�l�m veya donan�mda uygulanan karma��k algoritmalardan olu�abilir [2, 3].
Objektif modeller, orjinal sinyal, al�nan sinyal veya mevcut bir sinyal olup olmad���na dair bilgi miktar�na g�re[4], tam referans (FR), azalt�lm�� referans (RR) ve No-referans (NR) olarak �� kategoride s�n�fland�r�labilir.
FR modellerinde orjinal video sinyalleri ile al�nan video sinyalleri kar��la��r�larak kalite farklar� hesaplan�r. �ki video aras�nda kodlama veya iletim i�lemi hakk�nda bilgi yoktur, kaynak video ile al�nan video aras�nda kar��l�k gelen piksel de�erleri kar��la�t�r�l�r.
RR modellerinde kaynak ve i�lem sonucu elde edilen videonun belirli �zellikleri ��kart�l�r ve kalite de�erlendirmesi i�in bu �zellikler kar��la�t�r�l�r. Orjinal videonun tamam�n�n mevcut olmad��� durumlarda ve s�n�rl� bant geni�li�ine sahip iletimlerde kullan�l�r [3].
NR modellerinde orjinal g�r�nt� sinyallerine gerek duymadan test videosunun kalitesini de�erlendirmeye y�nelik �al��malar yap�lmaktad�r.  NR modelleri ger�ek zamanl� sistemler i�in uygun yap�dad�r[5].
NR modeller, referanss�z piksel tabanl� metotlar, bitstream taanl� y�ntemler ve piksel ve bitstream tabanl� y�ntemler olarak �� kategoriye ayr�lmaktad�r.

Video Kalite Metrikleri
Video kalitesini tahmin edebilmek i�in farkl� metrikler kullan�lmaktad�r. Bunlardan en yayg�n olarak kullan�lan� tepe sinyal g�r�lt� oran� (PSNR, Peak Signal to Noise Ration) ve ortalama kare hatas� (MSE, Mean Squared Error) metrikleridir. Bu metrikler kaynak video sinyalleri ile test video sinyallerini piksel piksel kar��la�t�rma y�ntemine dayanmaktad�r.
Bu metriklerin yan� s�ra SSIM, VSSIM, NTIAs, VQM, PVQM gibi metrikler de bulunmaktad�r.
A�a��da bu metrikler hakk�nda bilgi verilmektedir.

MSE
MSE, iki piksel karesinin kar��l�k gelen parlakl�k de�erleri aras�ndaki kare farklar�n�n ortalamas�d�r. Pikseller aras�ndaki hata hassasiyetine dayal� bir g�r�nt� de�erlendirmesidir. 8 bit renk de�eri i�in 0 � 65025 aras�nda hata de�eri al�r [6]. Kaliteli bir video i�leme sonucu i�in de�erinin m�mk�n oldu�unca k���k olmas� beklenir.  0, iki video aras�nda fark olmad���n�; 65025, 8 bit renk de�eri i�in maksimum fark� ifade eder. Sonu� 0� a ne kadar yak�nsa video i�leme sounucu o derece ba�ar�l� kabul edilir. MSE de�eri a�a��daki e�itli�e g�re (1) hesaplan�r.


MSE=  1/(n.m) ?_(x=1)^n?  ?_(y=1)^m??(|f(x,y)?-f'(x,y)|) ^2	(1)

Burada, m ve n g�r�nt� boyutunu, f(x,y) orjinal video g�r�nt�s� i�in piksel de�erini, f �(x,y) test video g�r�nt�s� i�in piksel de�erlerini verir.

PSNR
PSNR, kanal �zerindeki m�mk�n olan bozulmam�� maksimum sinyal g�c� ile video i�leme veya iletiminde meydana gelebilecek fark edilebilir bozulma g�c�n�n (videodaki g�r�lt� seviyesi) oran� olarak ifade edilir. Sinyallerin dimanik aral�klar�n�n geni� olmas�ndan dolay� PSNR i�in genellikle logaritmik desibel (dB) �l�e�i kullan�l�r. PSNR de�eri a�a��daki e�itli�e g�re (2) hesaplan�r.

 PSNR=?10.log?_10 (?(f_x)?^2MSE)				(2)

Burada, ?f_x?^  g�r�nt�n�n en y�ksek piksel veya en y�ksek sinyal de�erini verir.  En y�ksek sinyal de�eri i�in n piksel bit de�erini g�stermek �zere ?f_x?^ =2^n-1 olarak hesaplan�r.
�rnek olarak, piksel de�erleri 8 bit renk de�eri i�in ?f_x=255?^  ; piksel de�eri 10 bit i�in ?f_x=1023?^  olarak hesaplan�r.

Yap�sal Benzerlik Endeksi �l��s� (SSIM)
SSIM, iki g�r�nt�n�n benzerli�ini g�steren bir metriktir. Metric 0 � 1 aras�nda de�er al�r. Hesaplamada yap�sal bozulmalar�, alg�sal yap�y� ve parlakl�k de�erlerinin farklar�n� kullan�r. SSIM, analiz i�leminde yerel parlakl�k ve kontrast� dikkate al�r. G�r�nt�n�n parlakl�k ve kontrast�ndaki de�i�iklikler g�r�nt�n�n yap�s�n� etilemeyecektir. SSIM, ortalama ve varyans de�erleri kullanarak contrast, parlakl�k ve yap�sal kar��la�t�rmay� �l�mektedir.
SSIM de�eri i�in;
Parlakl�k kar��la�t�rma fonksiyonu a�a��daki e�itli�e g�re (3) hesaplan�r.
?(x,y)=2�x�y+C1 �_x^2+ �y2+ C1'  				(3)
Kontrast kar��la�t�rma fonksiyonu a�a��daki e�itli�e g�re (4) hesaplan�r.
C(x,y)=(?2??_x ?_y+C_2)/( ?_x^2+ ?_y^2+ C_2^' )				(4)
Yap� kar��la�t�rma fonksiyonu a�a��daki e�itli�e g�re (5) tan�mlan�r.
s(x,y)=(?_xy+C_3)/( ?_x^   ?_y^ + C_3^' )				(5)
3, 4 ve 5 denklemleri ile ifade edilen 3 kar��la�t�rma, x ve y sinyallerinden elde edilen benzerlik �l��s�n� vermek �zere bir araya getirildi�inde (SSIM) a�a��daki denklem (6) elde edilir.
SSIM (x,y)=[?(x,y)]^?  ?[c(x,y)]?^?  ?[s(x,y)]?^?	(6)
Burada ? = ? = ? = 1 ve C3 = C2/2 olarak kullan�ld���nda SSIM i�in a�a��daki denklem (7, 8) elde edilir.
SSIM(x,y)=(?(2�?_x �_y+C_1) ?(2??_x+C_2))/(( �_x^2+ �_y^2+ C_(1 )^ )(?_x^2+ ?_y^2+ C_2^   ))   		(7)
SSIM(ij)=W_Y ?SSIM?_ij^Y+ W_Cb ?SSIM?_ij^Cb+ W_Cr ?SSIM?_ij^Cr	(8)

Yukar�da yer alan fonksiyonlarda ? (luminance), c (contrast) ve s (structural similarity) olmak �zere;
?, ?, ?  ? �nemli katsay�lar�
�x        ? x sinyal de�eri i�in ortalama parlakl�k/yo�unluk de�eri
�y        ? y sinyal de�eri i�in ortalama parlakl�k/yo�unluk de�eri
?x        ? x g�r�nt�s� i�in parlakl�k standart sapma de�eri
?y        ? y g�r�nt�s� i�in parlakl�k standart sapma de�eri
?xy       ? x ve y g�r�nt�s� i�in parlakl�k kovaryans de�eri
C1, C2  ? Sabit de�erler
WY      ? Y a��rl���
WCb     ? Cb a��rl���
WCr     ? Cr a��rl���

Video Yap�sal Benzerlilik (VSSIM)
Video i�in kalite de�erlendirmesi metri�idir. VSSIM, a�a��daki e�itli�e g�re (9) hesaplan�r.
Q_i= ?_(j=1)^( R_s)?? w_ij ?SSIM?_ij ? j=1 Rs wij  				(9)
 Burada,
Qi     ? i. �er�evenin kalite endeksi
Wij     ? a��rl�k de�eri
Rs     ? her bir video �er�evesi i�in �rnekleme penceresi       say�s�n� ifade etmektedir.
n video uzunlu�unu belirtmek �zere, n uzunlu�undaki t�m videolar i�in VSSIM de�eri a�a��daki e�itli�e g�re (10) hesaplan�r.
Q_i=  (?_(j=1)^( n)?? W_i Q_i ?)/( ?_(j=1)^( n)?? W_i  ?) 				(10)
Form�lde
Wi ? wij ve k�resel harekete dayal� i.�er�eve i�in a��rl�k de�erini ifade etmektedir.

Video Kalite MEtri�i (VQM)
VQM, video kalite metrikleri i�in kullan�lan genel bir ad� ifade etektedir. Burada ifade edilecek genel modeli, orjinal ve i�leni� video ak��lar�ndan ��kart�lan �zelliklerin kullanlmas�yla referans metrik olu�turmas�d�r. Metrik modeli, alg�lamaya dayal� �zellikler, video kalitesi parametrelerini hesaplama ve elde edilen parametreleri birle�tirerek olu�turulur. Kalite parametreleri, kalibre edilmi�, i�lenmi� videodan ��kar�lan �zellikleri orijinal videodan ��kar�lan �zelliklerle kar��la�t�rarak hesaplanabilen video kalitesinde alg�sal de�i�ikliklerin g�stergesi olarak ifade dilir. Genel model parametreleri a�a��daki gibir.
	si_loss : uzamsal bilgilerin azalmas�n� veya kaybolmas�n� alg�lar
	hv_loss : kenarlarda �apraz y�nde, yatay ve dikey y�nde kayma alg�lar
	hv_gain: �apraz yatay ve dikey y�nde kenarlarda kayma alg�lar
	chroma_spread: iki boyutlu renk �rneklerinin da��l�m�n�n yay�lmas�ndaki de�i�iklikleri alg�lar
	s�_ga�n: kenar bileme veya geli�tirmeden kaynaklanan kalitedeki iyile�tirmeleri alg�lar
	ct_at�_ga�n: hareket miktar� ve mekansal bozukluklar aras�ndaki etkile�imleri alg�lar
	chroma_extreme: dijital iletim hatalar� taraf�ndan �retilen g��l� lokalize renk bozukluklar�, alg�lar
Genel modeli a�a��daki e�itli�e g�re (11) hesaplan�r.

VQM     =  - 0.2097 * si_loss +0.5969 * hv_loss +0.2483 * hv_gain +0.0192 * chroma_spread  -2.3416 * si_gain +0.0431 * ct_ati_gain +0.0076 * chroma_extreme        (11)


Uygulama i�inde MSE, PSNR ve SSIM de�erleri hesaplanarak kalite de�erlendirmesi yap�lm��t�r.


Materyal ve Metot
Bu �al��mada LSB y�ntemine ba�l� blok tabanl� video steganografisi algoritmas� �nerilmi�tir. �nerilen video steganografi algoritmas� temel olarak iki b�l�mden olu�maktad�r. Birinci b�l�mde veri gizleme (encode, hiding data) ve ikinci b�l�mde veri okuma (decode, get the plain text) i�lemleri ger�ekle�tirilmektedir.
Olu�trulan veri gizleme anahtar� ile her bir resim �er�eversi i�erisine, tercihe g�re s�ral� ya da random olarak veri gizleme i�lemi ger�ekle�tirilmektedir. Veri gizlenecek alanlar anahtar yap�s�na ve gizlenen veriye ba�l� olarak her bir blok i�in yenilenmektedir.

Sistem Yap�s�
�nerilen video steganografisi yap�s� �ekil 1�de g�sterilmektedir. �ekilde video steganografisinin veri gizleme ve veri okuma i�lemleri g�sterilmektedir. ��lem basamaklar� alt ba�l�klarda ayr�nt�l� olarak anlat�lmaktad�r.


�ekil 1.  Video steganografisi yap�s�

Gizlenecek Veri Giri�i
Gizlenmek istenen veri txt dosya format� ile girdi de�er olarak okunmaktad�r ve ikili olarak kodlanmaktad�r. �kili olarak kodlanan veriler txt uzant�l� dosya i�erisinde tutulmaktad�r. Veri gizleme i�leminde okunan veriler olu�turulan bu txt dosyas�ndan okunmaktad�r. Program i�erisinde dosya ad� kullan�c� taraf�ndan girilmektedir.
Videonun Ayr��t�r�lmas�
Video bir b�t�n olarak hem ses hem de g�r�nt� i�ermektedir. Genel olarak video steganografisinde �al��malar ya ses ya da g�r�nt� �zerine yo�unla�maktad�r. Bu �al��mada ise g�r�nt� �zerine gizli veri g�mme ger�ekle�tirildi�i i�in ilk olarak �rt� (cover) nesnesi olarak kullan�c�dan girilmesi istenen mp4 format�ndaki video dosyas� ses ve g�r�nt� olarak ayr��t�r�lmaktad�r. Elde edilen ses dosyas� wav format�nda saklanmaktad�r. Ses dosyalar�n�n ayr��t�r�lmas� i�in, a��k kaynak kodlu olan, �ffmpeg� k�t�phanesi kullan�lmaktad�r. Ses dosyas�n�n ayr��t�r�lmas� i�leminden sonra, g�r�nt�y� olu�turan her bir �er�evenin ayr��t�r�lmas�, depolanmas� i�lemi ger�ekle�tirilmi�tir. Videoyu olu�turan her bir �er�eve i�lem s�ras�na g�re numaraland�r�larak kaydedilmektedir. Uygulamada veri gizleme i�lemi i�in her bir �er�eve al�n�p i�erisine veri gizlendikten sonra tekrar kaydedilmektedir. Veri gizleme i�lemi videoyu olu�turan �er�eveler kaydedilmeden de ger�ekle�tirilebilmektedir. Ancak geli�tirilen uygulamada �er�eve yap�lar�ndaki de�i�iklikleri g�zlemleme amac�yla �er�eve dosyalar� giri� ve ��k�� �er�eve olarak kaydedilmektedir.

Anahtar Blok Tasar�m�
Veri gizlenecek alanlar�n belirlenmesi amac�yla olu�turulan anahtar resim yap�s�n� i�ermektedir. Anahtar yap� 64 x 64 piksel ana blok ve 16 x 16 piksel alt bloklardan olu�maktad�r. Alt bloklar daha �nce kodlanm�� 16 x 16 piksel �ekil bloklar�ndan olu�an desenlerden random olarak se�ilmektedir. Verilerin okunmas�nda ayn� anahtar blo�unun kullan�lams� amac�yla se�ilen blok numaralar� anahtar blok yap�s� olarak kodlanmakta ve video i�erisine gizlenmektedir.  �ekil 2�de �rnek anahtar blo�u ve bu blo�a ait ilk desen yap�s� �ekil3�te g�sterilmektedir.


�ekil 2. �rnek anahtar blok


�ekil 3. �rnek desen blok yap�s�
Anahtar blok olu�turma i�leminden sonra, blok i�inde 0 renk de�erine kar��l�k gelen alanlar i�in 0 ve 255 renk de�erine kar��l�k gelen alanlar i�in 1 kulan�larak blok matris olu�turulmaktad�r. Olu�turulan blok matris encode ve decode i�lemleri i�in geri d�nd�r�len matris de�erini ifade etmektedir. Matris i�erisinde 0 ile ifade edilen alanlar kapal�, veri gizlenmeyen alanlar; 1 ile ifade edilen alanlar ise a��k, veri gizlemeye m�sait alanlar olarak kullan�lmaktad�r.
Anahtar yap�s� her bir very gizleme blo�u i�in de�i�kenlik g�stermektedir ve ba�l� ba��na bir sistem mod�l�n� olu�turmaktad�r. Temel yap�s�, boyutu ve �zellikleri de�i�kenlik g�sterecek bir blok yap�s� olarak tasarlanm��t�r. Anahtar yap�s� ile randomize desenler olu�turulup veri gizleme i�lemleri ger�ekle�tirilebilmektedir.

Veri Gizleme
Gizlenecek olan veri boyutu �rt� nesnesinin boyutuna ba�l� olarak de�i�kenlik g�stermektedir. �rt� nesnesinin boyutu gizlenecek olan veri boyutundan daha b�y�k olmal�d�r.
�rnek olarak 5 sn s�reli bir video yakla��k 100 � 150 �er�eveden olu�aca�� varsay�l�rsa, i�erisine gizlenecek olan veri, sadece �er�eve yap�s� kullan�larak tek bir resme oranla 100 � 150 kat daha fazla olacakt�r. Video ses kanallar�n�n da kullan�laca�� bir veri gizleme i�leminde gizlenecek olan veri kapasitesi daha da artm�� olacakt�r.
Video steganografisi alan�nda yap�lacak olan �al��malarda maksimum kapasitede veri gizlemesi esas olmak ile birlikte gizlenecek olan verinin g�venli�inin sa�lanmas� olduk�a �nemlidir. Video nesnesinin sa�layaca�� geni� hareket alan�, i�erisine veri gizlenmesinde �e�itli algoritmalar�n ve y�ntemlerin uygulanmas�na olanak sa�lamaktad�r.
Bu �al��ma kapsam�nda geli�tirilen uygulama i�erisinde, veri gizleme i�lemi i�in LSB metodu kullan�lm��t�r. Her bir renk kanal�n�n (RGB) veya se�ilen renk kanal�n�n en son bitinin uygulanan algoritma do�rultusunda veri biti ile de�i�tirilmesi sonucu veri gizleme i�lemi ger�ekle�tirilmektedir. Tablo 1�de rastgele se�ilmi� bir pikselin RGB de�eri ve LSB uygulanmas� sonucu olu�an RGB de�eri g�sterilmektedir.
�nerilen algoritmada stego nesnesinin olu�turulmas� 4 temel i�leme dayal� olarak ger�ekle�mektedir. Bu i�lemler s�ras�yla gizlenecek verinin ikili formata d�n��t�r�lmesi, �rt� nesnesinin girilmesi ve ayr��t�r�lmas�, anahtar nesnesinin olu�turulmas�, veri gizleme ve stego nesnesinin olu�turulmas� i�lemleridir.
Kullan�c� taraf�ndan txt format�nda girilen ASCII karakter format�ndaki veri ikilik say� sistemindeki kar��l�k gelen de�erlere d�n��t�r�lerek, ikili formatta girdi verisi elde edilmektedir. Tablo 2�de �rnek ASCII karakter format� ve ikili kar��l��� g�sterilmektedir. Elde edilen, girdi verisini olu�turan, her bir bit de�eri LSB y�ntemi kullan�larak video i�erisinde �nerilen algoritma ve blok yap�s�na g�re ilgili piksel de�erleri i�erisinde gizlenmektedir.
Girdi verisinin boyutu, karakter say�s�, bellekte tutaca�� yer veri gizleme algoritmas� i�in kontrol de�erleri olarak kullan�lmaktad�r.
Yine girdi olarak, kullan�c�dan girilmesi istenen �rt� nesnesi g�r�nt� �er�eveleri ve ses dosyas� olarak ayr��t�r�lmaktad�r. �ekil 4�te video dosyas�n�n ayr��t�r�lmas� g�sterilmektedir. Ayr��t�r�lan ses ve g�r�nt� �er�eveleri ayr� ayr� kaydedilmektedir.


�ekil 4. Video dosyas�n�n ayr��t�r�lmas�

Videoyu olu�turan her bir �er�eve say�s� ve �er�evelerin ��z�n�rl�k de�erleri video i�erisine gizlenecek maksimum veri kapasitesini hesaplamada kullan�lmaktad�r.
RGB bir g�r�nt�n�n piksel de�erinin son biti �zerinde yap�lacak olan de�i�ikliklerde;
	Kapasite = (�er�eve say�s� * piksel de�eri * 3) / 8 byte kadar veri gizlenebilmektedir.
RGB bir g�r�nt�n�n piksel de�erinin sadece tek bir renk kanal� yap�lacak olan veri de�i�ikliklerinde;
	Kapasite= (�er�eve say�s� * piksel de�eri ) / 8 byte kadar veri gizlenebilmektedir.
Gizlenecek metin verilerinin ikili veri olarak kodlanmas� ve video verisinin ayr��t�r�lmas� i�lemlerinin ard�ndan veri gizleme i�in �nerilen anahtar algoritma ile olu�turulan iz ve desenler do�rultusunda video �er�eveleri �zerinde LSB y�ntemine g�re veri gizleme i�lemi ger�ekle�tirilmektedir. �nerilen algoritma do�rultusunda veri gizleme algoritmas� i�lem basamaklar� Tablo 3�te g�sterilmektedir.
Gizlenecek veri bitlerinin uygun �er�eveler i�erisine gizlenmesi ile ��k�� mp4 dosyas� i�in yeni �er�eveler olu�turulmaktad�r. Yeni �er�evelerden, ��z�mlenen giri� videosu verilerinden yararlan�larak, ��k�� videosu elde edilmektedir. Ayr��t�r�lan ses dosyas� ile video dosyas�n�n birle�tirilmesi ile birlikte stego nesnesi, i�erisine veri gizlenmi� mp4 format�nda video dosyas� elde edilmektedir.

Gizli Verinin Okunmas�
 Gizlenen verinin stego objesinden geri elde edilebilmesi amac�yla ilk olarak stego nesnesi (video) �er�eve yap�lar�na ayr��t�r�lmaktad�r. Ayr��t�r�lan �er�eveler i�erisinden anahtar olarak kullan�lan anahtar nesnesi yard�m�yla gizlenen veriler ikili olarak elde edilmektedir. �kili olarak elde edilen bit tipi veriler ASCII koda d�n��t�r�lerek txt format�nda kaydedilmektedir. �nerilen algoritma do�rultusunda gizli metin elde etme algoritmas� i�lem basamaklar� tablo halinde Tablo 4�te g�sterilmektedir.
Video i�erisine gizlenen verileri okumak i�in kullan�lan anahtar yap�sal olarak, video i�erisine gizlenecek rassal de�erlerle �retilecek olan iz blok yap�s�n�n hesaplanmas� ve anahtar jetonunu olu�turabilecek �ekilde tasarlanmaktad�r. Elde edilen anahtar blok bilgileri do�rultusunda veri gizlemede kullan�lan anahtar olu�turulmaktad�r. Olu�turulan anahtar yap�dan elde edilen blok matris ile stego nesnesi �zerinde veri okuma ve stego g�r�nt�lerden gizli metni elde etme i�lemi ger�ekle�tirilmektedir.


 Stego Nesnesinin Olu�turulmas� � Encoding
Stego nesnesi, kullan�c� tercihine g�re video boyuna ve gizlenecek veri uzulu�una ba�l� olarak 5 farkl� algoritma ile olu�turulmaktad�r. Se�ilen algoritma veri gizleme i�lemi �ncesi kullan�c� araf�ndan se�ilip stego nesnesi i�erisine kodlanmaktad�r. Tablo 5�te algoritmalar�n yap�sal �zellikleri tabo olarak g�sterilmektedir.
�rnek olarak;
Algoritma2�de gizlenecek veriler her bir piksel de�eri i�in RGB renk kanallar� i�erisine gizlenmektedir. Veri gizleme i�in kulan�lacak anahtar 64 x 64 piksel boyutunda sabit desen yap�l�d�r. Veri gizleme i�lemi, verinin uzunlu�una ba�l� olarak, �erveler aras�nda ve �er�eve i�erisinde veri gizlenebilecek alana g�re s�ral� olarak yap�lmaktad�r. Her bir renk kanal� kullan�ld���ndan veri gizlemeye uygun her bir piksel i�erisine 3 bitlik veri gizlenmektedir.
Algoritma5�te veri, kullan�c� se�imine g�re belirlenen renk kanal� (R � G � B) i�erisine gizlenmektedir. Anahtar yap�s� 64 x 64 piksel boyutunda de�i�ken (d�ner ve kayar) desen yap�l�d�r. Gizlenecek veri t�m �er�eveler i�erisine gizlenmektedir. Her bir �er�eve i�erisine gizlenecek veri toplam veri boyutuna g�re de�i�mektedir. Veriler �er�eveler i�erisinde veri gizlemeye uygun alanlarda se�len renk kanal� i�erisine rassal olarak gizlenmektedir. Veri gizleme i�in bir renk kanal� kullan�ld���ndan veri gizlenebilecek piksel i�erisine 1 bitlik veri gizlenmektedir.

�ekil 5. Stego nesnesi yap�s�
Her bir algoritma i�in cover nesnesi giri�i, cover nesnesinin �er�eve ve ses dosyalar�n�n ayr��t�r�lmas�, gizlenecek veri giri�i, gizlenecek verinin ikilik sisteme d�n��t�r�lmesi, gizlenecek verinin okunmas�, anahtar blo�unun olu�turulmas� i�lemleri ayn� yap�dad�r. Ancak �er�eveler i�erisine veri gizleme i�lemleri ve anahtar blok yap�lar� farkl�l�k g�stermektedir. �ekil 5�te stego nesnesinin olu�turulmas� s�recinin yap�s� diyagram olarak g�sterilmektedir.

De�i�ken Blok Yap�s�
Anahtar blok 64 x 64 piksel boyutunda bir yap�ya sahiptir. Anahtar blo�u 16 x 16 piksel boyutunda desen bloklar� olu�turmaktad�r. Desen bloklar� kodlama �ncesi random oalrak elde edilmektedir. Olu�turulan bu aahtarar bloklardan anahtar matrisleri elde edilmektedir. Blok �zerinde siyah renk alanlar� (0) olan alanlar anahtar matrise 0, beyaz olan renk alanlar� (255) 1 olarak kodlanmaktad�r. Anahtar matristeki 1 oalrak kodlanan alanlar �zerine veri gizlemeye m�sait alanlar olarak adland�r�lmaktad�r.
Sabit blok yap�s� kullanan algortimalar, bu desen bloklar�n� kullanarak �er�eve i�erisinde bloklar �zerindeki veri gizlemeye uygun alanlara kar��l�k gelen piksel de�erleri i�erisinde veri gizleme i�lemini ger�ekle�tirilmektedir. Bu algortimalarda her bir blok i�in ayn� desen kulan�lmaktad�r.
De�i�ken blok yap�s� olu�um bak�m�ndan sabt blok yap�s�yla ayn�d�r. De�i�ken blok yap�s�, kodlama i�lemi yap�lmadan �nce random olarak olu�turulan anahtar blok yap�s�n� kullanmaktad�r. Ancak veri gizleme i�lemi sonucu gerek blok i�inde veri gizlencek alanlar�n belirlenmesi gerekse bir sonraki 64 x 64 piksellik blok i�in kullan�lacak anahtar yap�n�n belirlenmesi i�in piksel de�erlerindeki de�i�ime ba�l� olarak blok yap�s� de�i�iklik g�stermektedir. Yap�lan de�i�iklikler sonucu elde edilecek olan yeni anahtar blo�u renk piksellerine g�re 0 (siyah) ve 255 (beyaz) alanlara kar��l�k gelen, siyah � 0 ve beyaz � 1�e kar��l�k gelecek �ekilde blok matrsileri olu�turulmaktad�r. Blok matrsiteki 1 piksel alan�, veri gizlemeye uygun piksel alan�n� ifade etmektedir.
Veri gizlenebilir alanlar kullan�lmak �zere bir sonraki alana veri gizlenmesi i�lem (kayd�rma i�lemleri) ad�mlar� a�a��daki gibidir.
Ad�m 1.	Veri gizlenen piksel alan�n�n RGB de�erleri okunur.
Ad�m 2.	Okunan her bir kanal�n renk de�erine g�re;
		Her bir renk kanal� i�indeki bitler ayr� ayr� (R-G-B) mant�ksal veya (XOR) i�lemine tabi tutulur.
		XOR(R) or XOR(B) == 1 durumunda bir sonraki veri gizlenebilecek alan i�erisine veri gizlenebilir.
		Durum = True
		XOR(R) or XOR(B) == 0 durumunda bir sonraki alan anahtar blok yap�s� i�inde veri gizlemeye uygun olsa bile bu Alana veri gizlenemez.
		Durum = False
Ad�m 3.	Hareket y�n�m�n belirlenmesi i�lemi.
		R ve G renk kanallar�n�n XOR i�lemine tabi tutulmas� ve elde edilen sonucun mant�ksal ve (AND) ilemine tabi tutulmas� sonucu blok i�erisinde yatay veya dikey olarak hareket y�n� belirlenir.
		XOR(R) and XOR(G) == 1 durumunda veri gizlemek i�in blok i�erisinde yatay y�ndeki veri gizlenebilecek alan kontrol� yap�l�r.
		Y�n = yatay konumda
		XOR(R) or XOR(B) == 0 durumunda veri gizlemek i�in blok i�erisinde dikey y�ndeki veri gizlenebilecek alan kontrol� yap�l�r.
		Y�n = dikey konumda
�er�eve i�erisinde, anahtar blok i�indeki y�n ve durum kontrolleri yap�larak, kullan�lan blok matris ile veri gizlemeye uygun alanlara kar��l�k gelecek piksel de�erleri i�erisine veri gizleme i�lemi yap�labilmektedir. Veri gizleme i�lemi se�ilecek veri gizleme �ekline g�re rassal veya s�ral� olarak yap�lmaktad�r.
Bir sonraki blo�un yap�s�n�n belirlenmesi i�in (d�nd�rme i�lemleri) i�lem basamaklar� a�a��daki gibidir.
Ad�m 1.	Blok i�erisinde en son veri gizlenen piksel alan�n�n renk de�erleri okunur.
Ad�m 2.	Okunan her bir RGB renk kanal� de�eri i�in
		0. bit control bitini
		1., 2. ve 3. Bit de�eri ad�m say�s�n� belirtmek �zere;

�rnek renk de�eri 14 i�in,

7	6	5	4	3	2	1	0
0	0	0	0	1	1	1	0

14 = 0000 111 0
Kontrol biti  = 0
Ad�m say�s�  = 111 = 7 olarak hesaplan�r.

Ad�m 3. Hesaplanan kontrol ve ad�m say�s� de�erlerine g�re anahtar blok de�erleri, ad�m say�s� kadar, saga � sola ve/veya a�a�� - yukar� d�nd�r�l�r. Bu ad�m hareketlerine g�re bir sonraki anahtar blo�un veri gizlenebilecek alanlar� belirlenmi� olur.
		g_control = 0 veya 1 de�eri i�in,
			0 = Sa�a d�nd�rme i�lemi
			1 = Sola d�nd�rme i�lemi
		g_step = sa� � sol d�nd�rme i�in ad�m say�s�
		b_control = 0 veya 1 de�eri i�in,
			0 = Yukar� d�nd�rme i�lemi
			1 = A�a�� d�nd�rme i�lemi
		b_step = yukar� � a�a�� d�nd�rme i�in ad�m say�s�

Her bir renk de�erinden elde edilecek ad�m say�s�na g�re hem sa� � sol hem de yukar� � a�a�� d�nme i�lemleri ger�ekle�tirilmektedir.

S�ral� Veri Gizleme
S�ral� veri gizleme kullan�lan veri gizeme algoritmas� ve anahtar blok yap�s�na g�re �er�eveler i�erisine verilerin LSB y�ntemi ile gizlenmesi �eklinde ger�ekle�mektedir.
Algoritma1 i�in sabit yap�da ve Algoritma2 i�in de�i�ken yap�da blok yap�s� kullan�larak, ikilik sistemde okunan veriler s�ras�yla ilk �er�eveden ba�lamak �zere anahtar yap�s� i�inde veri gizlemeye uygun alan i�erisine verileri gizlemektedir. Bu iki algoritmada veri gizlenebilecek her bir pikselin RGB de�erine veri gizlenmektedir.
Algoritma3, Algoritma4 ve Algoritma5 i�in veri gizleme i�lemi kullan�c� taraf�ndan se�ilecek R � G � B renk kanallar�n�n biri i�erisine yap�lmaktad�r. Di�er renk kanallar� control ama�l� olarak kullan�lmaktad�r. Veri gizleme yap�lmayan di�er iki renk kanal� bit de�erleri anahtar blok i�erisinde durum ve y�n kontrol� yapmak i�in kullan�lmaktad�r. Bu durumda kullan�lmayan renk kanallar� de�erleri XOR i�lemine tabi tutularak elde edilen sonu�lar�n OR i�leminden elde edilen sonuca g�re sonraki alan veri gizleme kontrol�, And i�leminden elde edilen sonuca g�re bir sonraki gidilecek y�n kontrol� ger�ekle�tirilmektedir.
Algoritma3 i�in gizlencek veriler, se�im yap�lan renk kanal� i�inde anahtar blok yap�s�na g�re veri gizlemeye uygun alanlara ilk �er�eveden ba�alayarak s�ral� olarak yerle�tirilmektedir.
Algoritma4 i�in gizlenecek veriler b�t�n �er�evelere e�it olarak da��t�larak yap�lmaktad�r. Bunun i�in anahtar blok yap�s� kullan�larak her bir �er�evenin veri gizlemeye m�sait alanlar� veri gizlenebilen alan olarak i�aretlenmektedir.  Verilerin gizlenecek oldu�u alanlar�n belirlenmesi amac�yla toplam veri gizlenecek alnlar�n toplam veri uzunlu�una oran� al�n�r. Belirlenen de�er ve toplam gizlenecek veri uzunlu�u kontrol de�eri olarak kullan�larak veri belirli bir algoritma do�rultusunda veri gizlenecek alanlar i�aretlenir.
Veri gizlenecek alanlar hesaplan�rken i�aretlenecek alanlar�n toplam veri gizlenebilecek alnalr� ve gizlenecek veri boyutunu a�mamas� sa�lanmaktad�r. B�ylece veri gizlemeye uyun alanlar i�inde veri boyu kadar alan i�aretlenmi� olur.
Veri gizlenecek alanlar�n belirtilmesinden sonra okunan ikilik sistemdeki veriler s�ral� olarak bu alanlara LSB y�ntemi kullan�larak yerle�tirilmektedir.

S�ral� Olmayan Veri Gizleme
S�ral� olmayan veri gizleme kullan�lan veri gizeme algoritmas� ve anahtar blok yap�s�na g�re �er�eveler i�erisine verilerin LSB y�ntemi ile rassal olarak gizlenmesi �eklinde ger�ekle�mektedir.
Algoritma5 i�in veriler Algoritma4�teki y�ntemle i�aretleme yap�larak yerle�tirilmektedir. Algoritma4�te veriler i�aretli Alana s�ral� olarak yap�lmakta idi. Burada ise gizlenecek veriler i�aetli alanlara rassal olarak yerle�tirilmektedir.
Bu rassal yerle�tirme i�lemi i�in veri gizlenecek alanlar i�aretlenirken her bir i�aretleme yap�lan �er�eve ve piksel bilgilerine kar��l�k gelecek veriler de s�ra kontrol� yap�larak kaydedilmektedir.
��lem sonunda veri gizlenecek alanlar belirlendi�inde bu alanlar i�erisine gizlenecek veriler okunup LSB y�ntemine g�re veri gizleme i�lemi ger�ekle�mektedir. B�ylece gizlenmi� veriler de karma��k s�rada �er�eveler �erisinde gizlenmi� olmaktad�r.
�rnek olarak verinin bir biti 50. �er�eve i�erisinde iken takip eden di�er biti 178. �er�eve i�erisinde olabilmektedir.

Gizli Metnin Elde Edilmesi � Decoding
Veri okuma i�lemi i�in, veri gizleme i�lemine benzer bir �ekilde, �ncelikli olarak mesaj�n gizlenmi� oldu�u stego nesnesi �er�evelere ayr��t�r�lmaktad�r. Bir sonraki ad�mda anahtar blok yap�s�, veri uzunlu�u, verilerin gizlendi�i renk kanal� ve veri gizleme y�ntemine ili�kin bilgiler ��kart�lmaktad�r. Elde edilen veriler do�rultusunda 64 x 64 piksel boyutundaki anahtar blok yap�s�n�n desenleri olu�turulmaktad�r. Olu�turulan anahtar yap�s� kullan�larak veri gizleme y�nteminde kullan�lan algoritmaya g�re veriler ikilik formatta okunmaktad�r. �kilik formatta elde edilen veriler ASCII koda d�n��t�r�lerek gizlenen mesaj elde edilmektedir.
Olu�turulan blok desendeki beyaz (1) desen alanlar�, i�erisine veri gizlenmi� olabilir alanlar olarak de�erlendirilmektedir.
Veri okuma i�lemlerinde anahtar giri� olarak ��z�mlenen mesaj uzunlu�u kontrol de�eri olarak kullan�maktad�r. Veri okuma bu de�ere kadar devam etmektedir.
Algoritma1 i�in olu�turulan blok desene g�re veri gizlenmesi muhtemel alanlardaki her renk pikselinin RGB de�erlerinin son bitleri okunarak kaydedilmektedir.
Algoritma2 i�in de�i�ken yap�daki anahtar blok durum ve y�n hareketlerine g�re, veri gizlemede kullan�lan hareket tan�mlar�na g�re, veri gizlenmesi muhtemel piksel alanlar�ndan s�ral� olarak her bir RGB renk de�erinin son bitleri okunarak kaydedilmektedir.
Algoritma3 i�in de�i�ken yap�daki anahtar blok hareketlerine g�re veri gizlenmesi muhtemel piksel alnalar�n�n ilgili renk kanallar�ndan veriler s�ral� olarak okumaktad�r.
Algoritma4 ve Algoritma5 i�in de�i�ken yap�daki anahtar blok hareketleri kontrol edilerek b�t�n �er�evelerdeki veri gizlemeye uygun alanlar i�aretlenir. Veri gizlenebilecek alanlar ile �er�eve say�s� oranlarak her bir �er�evede gizlenmi� olabilecek veriler belirlenir. Algoritma4 i�in her bir �er�eve i�in verilerin yerle�mesi muhtemel alanlardan belirlenen algoritma do�rultusunda veriler se�ilen renk kanal�ndan s�ral� olarak okunmaktad�r. Algoritma5 i�in verilerin gizlendi�i alanlar i�aretlenirken bu alanlara yerle�en verilerin bulundu�u s�ralar da tutulmaktd�r. ��aretlenen piksel alanlar�n�n se�ilen renk kanal�ndan alanlar�n son bit de�erleri s�ral� olarak okunmaktad�r. Okunan de�erler s�ral� olamad���ndan veriler s�ra numaralar�na g�re d�zenlenerek s�ral� hale getirilmektedir. S�ral� hale getirilen ikilik formattaki veriler ASCII koda d�n��t�r�lerek gizli mesaj elde edilmektedir.

Sonu�lar�n De�erlendirilmesi
�nerilen algoritma ile elde edilen sonu�lar�n de�erlendirilmesi i�in MSE, SSIM ve PSNR metrikleri kullan�lm��t�r. B�ylelikle �rt� ve stego videonun �er�eveleri aras�ndaki renk farkl�l�klar�n�n ve alg�lanmazl�k oran�n�n analizleri yap�lm��t�r.
Video Steganografisi Uygulamas� ve Sonu�lar�n De�erlendirilmesi
Bu b�l�mde �nerilen algoritmalar�n de�erlendirilme sonu�lar� a��klanm��t�r. Verilerin gizlenmesi i�in ilk olarak kullan�c�dan gizlemenecek mesaj�n bulundu�u dosya yolunu ve ard�ndan verilerin i�erisine gizlencek oldu�u video dosyas�n�n dosya yolunu girmesini istemektedir. Se�im sonras� kullan�c� verileri gizlemek i�in hangi algortima ve hangi renk kanal�n� kullanaca��n�n se�imini yapmaktad�r. Verilerin okunmas� i�in kulan�c�dan stego nesnesinin bulundu�u dosya yolunu girmesi istenmektedir.
Veri gizleme ve sonu�lar�n analiz edilmesi i�in program yaz�m�nda python PyCharm idesi kullan�lm��t�r.
�nerilen algoritman�n analizini ger�ekle�tirmek i�in 8sn. uzunlu�unda ��z�n�rl��� 640 x 360 piksel, video fsp de�eri 25 �er�eve ve toplam �er�eve say�s� 198 olan bir video dosyas� �rt� nesnesi olarak kullan�lm��t�r.
�rt� nesnesi i�erisine 1. uygulama (uygulama1) i�in 976 Byte, 2. uygulama (uygulama2) i�in 12.4 Kb ve 3. uygulama (uygulama3) i�in 20.1 Kb kapasiteli metin tabanl� veri gizlenmi�tir. Uygulama1, uygulama2 ve uygulama3 i�in her bir algoritma �zerinde veri gizleme ve okuma i�lemleri ge�ekle�tirilmi�tir. Uygulamalar ve kullan�lan algoritmalar i�in olu�turulan 64 x 64 bit blok �emas� kullan�lm��t�r. Blok �emalar� ayn� blok yap�dad�r ancak blok �emas� desenleri random olarak �retildi�i i�in yap�sal olarak farkl�l�k g�stermektedir. Veri gizleme i�lemi algortima yap�s�na g�re LSB tekni�ine g�re s�ral� yada rassal olarak ger�ekle�tirilmektedir.
Orijinal ve stego �er�evelerin kar��la�t�r�lmas� psnr, rmse, ssim de�erleri ve histogram analizlerine g�re yap�lm��t�r. Elde edilen sonu�lar tablo halinde her bir uygulama i�in kar��la�t�rmal� olarak g�sterilmektedir.
Her bir uygulama i�in gizlenen ve elde edilen metin veri kapasiteleri Tablo 6�da g�sterilmektedir. Uygulamalar her bir algoritma i�in ger�ekle�mi� ve her bir uyulama sonucu gizlenen veriler kay�ps�z olarak elde edilmi�tir.
Veriler Algoritma1,2,3�te �er�eve s�ras�na g�re s�ral� olarak stego nesnesi i�erisine yerle�tirilmi�tir. Bu yerle�im s�ras�na g�re elde edilen stego nesneleri i�erisine gizlenen veri durum bilgileri Tablo 7�de g�sterilmektedir.
Gizlenecek olan veri kapasitesi artt�k�a kulan�lan �er�eve say�s�nda do�ru orant�l� olarak bir art�� g�r�lmektedir. Anahtar blok yaps�s� Algoritma1 i�in sabit ve Algoritma2 i�in de�i�ken yap�dad�r. Her ikisi i�in veriler RGB kanal�nda gizlenmektedir. Blok yap�s�nda veri gizleme durumuna g�re kendi i�inde yap�sal (desen) de�i�ikli�i olaca��ndan i�erisinde veri gizlenebilecek alan say�s�nda de�i�iklik olmamaktad�r. Ancak gizlenen verinin durumuna g�re bir sonraki alan i�erisine veri gizlenme durum kontrol� yap�lacakt�r. Bu durumdan dolay� Algoritma1 ve Algoritma2 i�in kullan�lan �er�eve ve blok say�lar� birbirine yak�nl�k g�stermektedir. Her bir algoritma i�in farkl� anahtar blok yap�s� kullan�lmaktad�r. Bundan dolay� da blok say�lar�nda farkl�l�klar g�r�lmektedir. Algoritma3 i�in veri gizleme belirtilen renk kanallar� i�erisine yap�lmaktad�r. Tek bir kanal�n kullan�lmas�ndan dolay� verilerin gizlendi�i �er�eve say�lar� di�er algortiamlara g�re daha fazlad�r.
Her bir uygulaman�n Algoritma1,2,3�e g�re elde edilen kalite metrik sonu�lar� Tablo 8�de g�sterilmektedir. Kullan�lan ta��y�c� obje toplam 198 �er�eveden olu�maktad�r. Ancak Algoritma1,2,3 yap�s�na g�re verileri veri ve �er�eve s�ras�na g�re gizlemektedir. Bu durumda verilerin gizlenmedi�i �er�evelerin de�erlendirme i�erisinde tutulmas� elde edilen sonucu ger�eklikten uzakla�t�racakt�r. Sonu�lar�n sa�l�kl� de�erlendirilmesi amac�yla, kalite de�erlendirmesi yap�l�rken her bir algoritman�n yap�s�na g�re veri gizlemede kullanm�� olduklar� �er�eveler de�erlendirme i�leminde kullan�lm��t�r. ��erisine veri gizlenmemi� �er�eveler de�erlendirme d��� tutulm�tur. Bu durumda de�erlendirme yap�l�rken Tablo 7�de �er�eve say�lar� dkkate al�nm��t�r.
Algoritma4,5�te veri gizleme i�in b�t�n �er�eveler kullan�lmaktad�r. Veriler beliri bir algoritma do�rultusunda her bir �er�eve i�erisine da��t�lmaktad�r. Algoritma1 her bir �er�eve i�eisine s�ral�, Algoritma2 her bir �er�eve i�erisine belirli bir algoritma ile rassal olarak veri gizlemektedir. Bu yerle�im s�ras�na g�re elde edilen stego nesneleri i�erisine gizlenen veri durum bilgileri Tablo 9�da g�sterilmektedir.
Veri gizlemede kullan�lan anahtar blok yap�s� her bir uygulama i�in de�i�ti�inden ve verilerin gizlendi�i renk kanallar� ve hareket kontrol�n� yapan renk kanallar�n�n de�i�ik olamas�ndan dolay� veri gizlemeye uygun alan olarak i�aretlenen alan say�lar� de�i�kenlik g�stermektedir. Tablo 6�da her bir uygulama i�in gizlencek verinin uzunlu�u (mesaj boyutu) olarak belirtilen bit de�erleri yerle�tirme algoritmas� yard�m�yla belirlenen i�aretli alanlardaki se�ili renk kanallar� i�erisine LSB tekni�ine g�re yerle�tirilmi�tir. Bu yerle�im sonucu, her bir uygulama ve Algortima4,5�e g�re elde edilen stego nesnelerinin kalite metrik sonu�lar� Tablo 10�da g�sterilmektedir. Veriler b�t�n �er�evelere da��t�lm�� oldu�u i�in sonu�lar�n de�erlendirimesinde b�t�n �er�eveler kullan�lm��t�r.
Tablo 8 ve Tablo 10�dan yararlanarak her bir uygulama i�in kullan�lan her bir algoritman�n kar��la�t�r�lmal� sonu� grafikleri mse de�erlerii i�in �ekil 6�da, ssim de�erleri i�in �ekil 7�de ve rmse de�erleri i�in �ekil 8�de verilmi�tir. Grafikte kullan�lan de�erler veri gizleme amac�yla kullan�lan �er�eve saylar�n�n ortalama de�erlerine g�re hesaplanm��tr.

�ekil 6. MSE de�erleri


�ekil 7. SSIM de�erleri


�ekil 8. PSNR de�erleri
Veri gizleme miktarlar� ve kullan�lan algoritma yap�s�na g�re �neride sunulan her bir algoritman�n �� uygulama i�inde kullan�m sonu�lar�n�n de�erlendirme verileri, SSIM metri�i dikkate al�narak incelendi�inde g�r�nt�n�n alg�lanan g�rsel kalitesinde hissedilir bir de�i�ikli�in olmad���n� g�stermektdir. G�r�nt� kalitesindeki alg�lanabilirlik miktar�ndaki de�i�im oran�n�n olduk�a k���k oldu�u g�r�lmektedir. Gizlenen verileri miktar�ndaki art�m ve azal�ma ba�l� olarak PSNR de�erlerinin de�i�ti�i g�r�lmektedir. Gizlenen verinin artmas�na ba�l� olarak stego nesnesinde bozulma oran�n�n art��� ve PSNR de�erinin azald���; gizlenen verinin azalmas�na ba�l� olarak bozulma oran�n�n azald��� ve PSNR de�erinin artt��� g�zlemlenmektedir.
Her �� ugulamada da en d���k PSNR de�eri Algoritma3 i�in g�zlemlenmektedir. Algoritma3 tek renk kanal� i�erisinde s�ral� olarak ve de�i�ken anahtar yap�s� kullanarak veri gizleme i�lemi yapmaktad�r. Uygulamalarda en y�ksek bozulma oran�na sahip olmas�n�n nedeni bu olabilir. Ancak burada dikkat �ekecek bir husus da gizlenen veri miktar� artt�k�a bu algoritmada g�r�nt� kalitesinin de art�yor olmas�d�r. Burada Tablo 7� deki veriler incelendi�inde gizlenen veri miktar� art�k�a kullan�lan �er�eve miktar�n�n da art��� g�r�lmektedir. Bu durumda uygulama 1 i�in PSNR de�erinin d���k ��kmas�n�n nedeni �er�eve i�erisinde veri gizlemek i�in kulland��� piksel say�s� di�er s�ral� veri gzleyen algoritmalara g�re daha fazlad�r. Uygulama 1 i�in algoritma1,2,3 uyguland���nda her birinin 1 �er�eveye verileri s��d�rd��� g�r�lmektedir. Ancak, blok ve �er�eve boyutlar� dikate al�nd���nda her bir �er�eve i�erisnde 50 blok�un yerle�t�i anla��lmaktad�r. Bu durumda algoritma2,3 veri gizlerken �er�evenin yar�s�n� kullan�rken algoritma3��n �er�evenin tamam�na yak�n alan�nda veri gizledi�i g�r�lmektedir. Dolay�s� ile piksel alanlar�nda de�i�im olma olas�l��� daha y�ksek olacakt�r. MSE ve PSNR de�erlerin de uygulama1 i�in piksel alanlar�nda y�ksek oranda de�i�iklik oldu�u s�ylenebilmektedir. Bu durumun uygulama2 i�in de ge�erli oldu�u tablodan g�r�lmektedir. Ancak yap�sal benzerlik oranlar�na bak�ld���nda, SSIM de�erinin y�ksek olmas� yap�lan �al��man�n g�r�nt� kalitesinde hissedilebilir bir de�i�iki�in olmad���n� g�stermektedir. Uygulama 3 i�in algoritma3 kullan�ld���nda veriye ba�l� olarak �er�eve say�sn�n artt��� g�r�lmektedir. Kalite de�erlendirmesi yap�l�rken veri gizlenen �er�eveler de�erlendimede kullan�lm�� oldu�undan �er�eve say�s�n�n artmas� ile veri gizlenen piksellerdeki de�i�im oran�n�n azalma ihtimali de s�zkonusu olacakt�r. MSE ve PSNR de�erindeki art��, uygulaman�n bu y�nde bir iyile�me i�inde oldu�unu g�stermektedir.
Algoritma4 ve Algortima5�e dikkat etti�imizde uyulamalarda en iyi sonu� de�erlerinin bunlardan elde edildi�i g�r�lmektedir. Veri gizlemede b�t�n �er�eveleri kullanmalar�ndan dolay� �er�eveler �zerinde daha az de�i�iklik yapmalar�n� sa�lamaktad�r. Bu algoritmalar�n de�erlendirme sonu�lar�n�n y�ksek olmas� orijinal �er�eve ve veri gizli �er�eve aras�ndaki benzerli�in y�ksek olmas� i�erisine veri gizli oldu�unu belirlemeyi zorla�t�rmaktad�r.
Veri gizleme de gizlenen verilerin kolay elde edilememsi olduk�a �nemlidir. �nerilen algoritmarda veri gizleme i�in kullan�lan anahtar blok yap�lar� i�lemin kalitesini art�rmaktad�r. Anahtar bloklar�n konumlanmas�, desen yap�lar�n�n de�i�ken olams�, veri gizlenecek alanlar�n desen i�erisinde se�ilerek yerle�tirilmesi, y�n, durum kontrolleri, desen yap�s�n�n her bir blok i�in d�nd�r�lmesi veri g�venli�ini art�rmaktad�r. Bu ba�lamda Algoritma5 i�in kulan�lan rassal veri yerle�tirme, veri g�venli�i a��s�ndan en ba�ar�l� sonucu vermektedir.
Veri gizleme miktarlar� her uygulama i�in artmaktad�r. Her �� uygulamada da elde edilen de�erlendirme sonu�lar�na g�re �nerilen algoritmalar g�r�nt� kalitesinde �ok b�y�k bir bozulmaya neden olamamaktad�r. SSIM de�erinin 1�e �ok yak�n olmas� �er�eveler aras� yap�sal benzerli�in �ok y�ksrk oldu�unu, �er�evelerin nerdeyse bire bir ayn� oldu�unu g�stermektedir.
De�erlendirme metriklerinden �al��mada �nerilen algoritmalar�n iyi sonu� verdi�ini g�r�lmektedir.
Sonu�lar
LSB y�ntemi ile video i�erisine veri gizlemenin �e�itli y�ntemleri bulunmaktad�r. Yapt���m�z �al��ma i�erisinde veriler do�rudan ve olu�turulan anahtarlar do�rultusunda video i�erisine gizlenmi�tir. Veri gizleme �ncesi �er�eve yap�lar� ve veri gizleme sonras�nda �er�eve yap�lar� �zerinde meydana gelen de�i�iklikler analiz edilmi�, sonu�lar� tablo halinde sunulmu�tur. Elde edilen sonu�lar do�rultusunda, veri gizleme anahtar yap�s� ile b�t�n �er�eveler kullan�larak ger�ekle�tirilen veri gizleme i�lemlerinde elde edilen stego nesnesi ile orjinal g�r�nt� aras�ndaki fark�n daha  az oldu�u g�r�lmektedir. Anahtar yap�s� ile ger�ekle�tirilen steganography uygulamalr�nda g�venli�in daha y�ksek oldu�u g�r�lmektedir. Anahtar yap�l� veri gizleme algoritmas�n�n kullan�m� sonucu MSE, SSIM ve PSNR de�erinin daha y�ksek ��kt��� g�r�lmektedir.

Referanslar


1.	CoxJoe, I.J., et al., A secure, robust watermark for multimedia. International Workshop on Information Hiding, 1996.
2.	Akramullah, S., Digital Video Concepts, Methods and Metrics. 2014: Spres Open.
3.	Wikipedia. Video quality. 2019  [cited 219 20.10.2019]; Available from: https://www.wikizeroo.org/index.php?q=aHR0cHM6Ly9lbi53aWtpcGVkaWEub3JnL3dpa2kvVmlkZW9fcXVhbGl0eSNUZXJtaW5vbG9neQ.
4.	Shahid, M., et al., No-reference image and video quality assessment: a classification and review of recent approaches. EURASIP Journal on image and Video Processing, 2014. 2014(1): p. 40.
5.	Vranje�, M., S. Rimac-Drlje, and K. Grgi?, Review of objective video quality metrics and performance comparison using different databases. Signal Processing: Image Communication, 2013. 28(1): p. 1-19.
6.	Panasiuk, J. and L. Kowalczuk, On bitstream features based perceptual quality estimation of HEVC coded videos. 2015.

Sql Server 2012 Veri Tipleri
1-Karakter Tabanlı (Metinsel) Veri Tipleri
char: Unicode olmayan sabit uzunlukta karakter verisi saklamak için kullanılır.  Boyutu değişken olmakla birlikte en fazla 8000 karakter veri saklayabilir.
varchar: Unicode olmayan değişken uzunlukta karakter verisi saklamak için kullanılır. Belirlenmiş veri kapasitesi 8000 karakter olmasına rağmen (max) parametresi ile bu değer 2^31 byte’ a kadar genişletilebilir.
text: Daha önceki sql versiyonlarını desteklemek amacıyla Sql Server 2012 içerisinde hala yer almaktadır. Bu veri tipi yerine varchar(max) kullanın.
nchar: Sabit uzunlukta 4000 karakter unicode karakter verisi saklamak için kullanılır. Boyutu değişken olmakla birlikte kısa olan değerler atanan uzunluğa tamamlanır.
nvarchar: Değişken uzunlukta unicode karakter verisi saklamak için kullanılır. Belirlenmiş maksimum uzunluk 4000 karakter olmasına rağmen (max) parametresiyle 2^31 byte’a kadar veri depolanabilir.
ntext: text veri tipi gibi, bu veri tipide sadece eski versiyonları desteklemek amacıyla mevcuttur. Text tipinden tek farkı unicode veri saklayabilir.
Metinsel Veri Tipleri Arasından Seçim Yapmak
1-Sabit uzunluk veya değişken uzunluk veri tiplerine karar vermek: Bir sütuna girilecek verilerin tamamı benzer uzunlukta ise (telefon numarası, tc kimlik no, telefon kodu v.b) char, nchar gibi sabit uzunluktaki veri tipleri kullanılabilir. Ancak girilecek verinin uzunluğu önceden belli değilse (isim, soyisim, adres  v.b) değişken uzunlukta olan varchar, nvarchar veri tipleri tercih edilmelidir.
2- Unicode olan ve olmayan veri tiplerine karar vermek: char ve varchar veri tipleri Unicode değildir, yani sadece ASCII tabloda yer alan karakterleri saklayabilirsiniz. Eğer Türkçe karakterli veriler girecekseniz nchar ve nvarchar veri tiplerinin kullanılması önemlidir.
2-Nümerik (Sayısal) Veri Tipleri
bit: Bir byte uzunluğunda tamsayı veri tipidir. Boyutu aklınızı karıştırmasın. Tablodaki ilk bit, bir byte büyüklüğünde yer kaplar, sonraki yedi bit aynı byte’ı kullanabilir.
tinyint: 1 byte büyüklüğünde 0 ile 255 arasında değer alabilen tamsayı veri tipidir.
smallint: 2 byte büyüklüğünde -32768 ile 32767 arasında değer alabilen tamsayı veri tipidir.
int: 4 byte büyüklüğünde yaklaşık -2 milyar ile +2 milyar arasında değer alabilen tamsayı veri tipidir.
bigint: 8 byte yüyüklüğünde -2^63 ile +2^63 arasında değer alabilen tamsayı veri tipidir.
decimal ve numeric: Decimal ve nümeric veri tipleri adları farklı olmasına rağmen kullanımları aynıdır. Boyutu değişken olmakla birlikte -10^38 ile +10^38 arasında ondalık ve tamsayı türünde verileri saklayabilir.
float: Boyutu ve doğruluğu (ondalık kısım duyarlılığı) aldığı parametreye göre değişen kayan noktalı sayılar için kullanılır.
real: Float veri tipinin parametre olarak 24 değerini aldığında ortaya çıkan halidir. -3.40E+38 ile 3.40E+38 arasında değer alır.
3-Parasal Veri Tipleri
smallmoney: 4 byte uzunluğunda yaklaşık -214 000 ile 214 000 arasında parasal değerleri tutmak için kullanılır. Ondalık kısım duyarlılığı 4 basamaktır.
money: 8 byte uzunluğunda yaklaşık -922 milyar ile 922 milyar arasındaki parasal değerleri tutmak için kullanılır. Ondalık kısım duyarlılığı 4 basamaktır.
4-Tarih-Zaman Veri Tipleri
date: Tarihleri YYYY-MM-DD şeklinde saklayan 3 byte uzunluğunda veri tipidir. 0001-01-01 ile 9999-12-31 tarihleri arasındaki tüm değerleri tutabilir.
smalldatetime: Tarih ve zaman verilerini  YYYY-MM-DD hh:mm:ss şeklinde saklayan 4 byte uzunluğunda veri tipidir. 1900-01-01 00:00:00 ile 2079-06-06 23:59:59 arasındaki tarih ve zaman değerlerini saklar.
datetime: YYYY-MM-DD hh:mm:ss:mmm şeklinde tarih ve zaman verilerini tutan 8 byte uzunluğunda veri tipidir. 1753-01-01 00:00:00.000 ile 9999-12-31 23:59:59.999 arası değerlerini saklar.
datetime2: datetime ile arasındaki fark salise hassasiyetinin daha yüksek olmasıdır.  7 basamağa kadar salise hassasiyeti kullanıcı tarafından belirlenebilir. Kapladığı alan salise hassasiyetine göre değişir. (6-8 byte)
time: Sadece saat verilerini hh:mm:ss:nnnnnnn şeklinde saklayan veri tipidir. Dateteime2 gibi salise hassasiyeti maksimum 7 basamaktır ve kullanıcı tarafından değiştirilebilir. (3-5 byte)
datetimeoffset: Ülkelere göre değişen zaman farkını tutmak için kullanılır.
5-Binary (İkilik) Veri Tipleri
binary: Maksimum 8000 byte boyutunda, sabit uzunlukta binary veri saklamak için kullanılır.
varbinary: Değişken uzunlukta 8000 byte boyutunda binary değer saklamak için kullanılır. (max) parametresiyle tutacağı maksimum değer 2^31 byte’a kadar yükseltilebilir.
image: Önceki sql versiyonlarını desteklemek amacıyla kullanılmaktadır. Bu tip yerine varbinary (max) veri tipi tercih edilmelidir.
6-Diğer Veri Tipleri
timestamp ve rowversion: Tabloya kayıt eklendiğinde ve güncellendiğinde binary türünde özel bir değer alan veri tipidir. Tarih veri tipleriyle alakası yoktur. Kullanıcı bu alanı değiştiremez veya kendisi değer atayamaz.
uniqueidentifier: 16 byte uzunluğunda eşsiz bir GUID değeri saklamak için kullanılır. Guid ve yapısı hakkında internetten bilgi bulabilirsiniz.
xml: XML türünde hiyerarşik verileri saklamak için kullanılır. Bellekteki boyutu saklanan xml verisine göre değişir.
geography: Coğrafi koordinatları ve gps verilerini tutmak için kullanılır.
geometry: Öklid koordinat sistemine ait verileri tutmak için kullanılır. Geometrik şekillerin en, boy, yükseklik verilerini saklar.
hierarchyid: Ağaç veri modeli veya hiyerarşik olarak sınıflandırılmış verileri saklamak için kullanılır.

Oracle - SQL Veri Tipleri

1. Karakter Veri Tipleri
CHAR : Sabit uzunluklu karakter setlerini saklamak için kullanılır . Girilen her karakter için 1 byte yer tutar. Yalnız şu duruma dikkat edilmelidir: Tanımlanan karakter uzunluğundan daha kısa bir veri saklamaya çalışılırsa, kaydetmek istediğimiz verinin sonuna boşluk ekler.
Örnek olarak veri tabanında char(10) şeklinde bir tanımlama yaptık .  "Ali" içeriğini kaydetmek istediğimizde bu veriyi sonunu 10 a tamamlayacak şekilde veri tabanına kaydeder .  Veritabanındaki son hali "Ali       " olur .

Maksimum uzunluğu 8000 karakterdir.  Her karakter için bir byte yer ayırır

VARCHAR: Karakter türünden veri tiplerini saklar. Maksimum uzunluğu 8000 karakterdir. Char veri tipinden farkı ise kaydetmek istediğimiz veri tipinin sonuna boşluk eklememesidir. Maksimum uzunluğu 8000 karakterdir.  Her karakter için bir byte yer ayırır


VARCHAR(MAX)  : 2 GB kadar olan karakter setlerini tutar.

NCHAR :  Char veri tipine çok benzerdir tek farkı karakter setini unicode olarak tutar . Bu nedenle her karakter veri tabanında 2 byte yer kaplar. Bu nedenle max 4000 karakter tanımlanabilir.

NVARCHAR: Varchar veri tipine çok benzerdir tek farkı karakter setini unicode olarak tutar . Bu nedenle her karakter veri tabanında 2 byte yer kaplar. Bu nedenle max 4000 karakter tanımlanabilir.

VARCHAR2 :  Varchar veri tipinin yeni versiyonudur . Oracle artık Varchar2 kullanmamızı önerir. Tek farkı ise Varchar null değerlerde boşluk kaydeder. (space).  Varchar2 ise null değerlerde hiçbir şey insert etmez .

NVARCHAR2 :  VARCHAR2  veri tipinden tek farkı her karakter 2 byte yer kaplar.

DATE : Tarih ve zaman bilgilerini tutmak için bu veri tipi kullanılır.

2. Tam Sayı Veri Türleri

BIT :  Veritabanında fiziksel olarak 1 bayt veri saklar. 1 yada 0 değerini alır.

TINYINT :  Veritabanında 1 byte yer kaplar . 0 - 255 arası değer alır.

SMALLINT :  Veritabanında 2 byte yer kaplar . -32768 ve 32767 arasında veri saklar

INT :  4 byte bir yer kaplar

BIGINT :  8 byte bir yer kaplar

INTEGER : ANSI standartlarından dolayı Oracle ın kabul etmiş olduğu veri tipidir. NUMBER(38) veri tipine karşılık gelir .

3.  Ondalıklı Sayıların Veri Türleri

DECIMAL : Ondalıklı sayıları tutar. Scale den uzun bir veri geldiği durumda ondalıklı sayıları truncate eder

NUMBER : Ondalıklı sayıları tutar. Scale den uzun bir veri geldiği durumda  round(yuvarlar) eder


4. Tarih Veri Tipleri

DATE : Veri tipinde zaman bilgilerini tutmak için kullanılır .

DD.MM.YYYY  HH:MM:SS şeklinde tutulur .   30.09.2013 09:00:00


5. LOB(Large Object)  Veri Tipleri

Büyük nesne veri tiplerinin amacı boyutu büyük olan verileri saklamaktır . (örneğin metin, grafik görüntüleri, video klipleri, ses vs. gibi )

LONG , RAW , LONG RAW : Bu veri tipleri günümüzde pek kullanılmaz . Asıl amacı eskiye yönelik desteği sağlamak . Bu tiplerin yerine BLOP , LOB , BFILE gibi veri tipleri kullanılır .

BLOB : Verileri binary olarak saklar.  Max 128 TB a kadar veri saklar . Resim , video gibi dosyalar bu veri tipinde saklanabilir .

CLOB :  Verileri karakter olarak saklar . Max 128 TB a kadar veri saklar . TXT dosyalarının içerisindeki verileri CLOB veri tipinde saklayabiliriz

BFILE : İşletim sistemindeki fiziksel dosyaların referansını saklamak için kullanılır .

NCLOP  :  Multi byte veri tipini saklar .


6. ROWID
ROWID : Veritabanında ilgili satırın adresini tutar . ROWID tanımladıktan sonra ilgili satırın ROWID değerinin değişmemesi lazım. Hızlı erişimlerde kullanışlıdır

UROWID :  ROWID ile yapısı aynıdır . Fakat ROWID geçmişe yönelik destek amacıyla kullanılmaktadır. Oracle yeni versiyon olarak UROWID kullanır.


7. Diğer Veri Tipleri

BINARY_DOUBLE : Ondalıklı sayı değeri binary(1-0) olarak tutulur . Bu sayede ondalıklı sayılar üzerindeki işlemlerde yuvarlama, kırpma gibi durumlar olmaz

BINARY_FLOAT : Ondalıklı sayı değeri binary(1-0) olarak tutulur . Bu sayede ondalıklı sayılar üzerindeki işlemlerde yuvarlama, kırpma gibi durumlar olmaz

URITYPE : Bir URL adresinin bilgisi kaydedilir .

CHAR_VARYING :  VARCHAR veri tipiyle aynıdır

CHARACTER_VARYING :  VARCHAR veri tipiyle aynıdır

DOUBLE_PRECISION : NUMBER veri tipiyle aynıdır.

NATIONAL_CHAR  : NCHAR tipiyle aynıdır .

REAL :  FLOAT  veri tipine karşılık gelir


 8.  National Karakter Veri Tipleri

Oracle veritabanında karakter setlerini national olarak kaydedersek her bir katakter 1 byte yerine 2 byte yer kaplar . Bunun aslı nedeni ise UTF-16 veri formatına göre kaydetmektir. Yani ANSI standartlarında desteklenmeyen karakterler UTF-16 standartlarında olduğu için bu şekilde kaydedilir.

Rapor:
Murat HACIMURTAZAO�LU
Mekatronik M�hendisli�i Dr. ��rencisi


Video steganografsi i�in �nerilen algoritmalar�n de�erlendirmesi
Giri�
Bu �al��mada video steganografisi i�in geli�tirlen algoritmalar ve bunlar�n sonu�lar�n�n de�erlendirilmesi hakk�nda bilgi sunulmaktad�r. �ncelikli olarak yayg�n olarak kullan�lan steganografi metrikleri incelenmi�tir. Ard�ndan geli�tirilen algoritmalar hakk�nda bilgi verilmi�tir. Son olarak da geli�tirilen algoritmalar�n g�venilirli�ini test etme amac�yla yayg�n olarak kullan�lan metrikler kullan�larak algoritmalar�n sonu�lar� de�erlendirilmi�tir.

LSB
LSB y�ntemi uygulamas� basit ve yayg�n olarak kullan�lan bir y�ntemdir [1]. Y�ntemin �al��ma prensibi; g�r�nt� nesnesini olu�turan byte ile ifade edilen her piksel de�erinin en �nemsiz bit de�eri olan son bit de�erinin gizlenmek istenen veri bitleri ile de�i�tirilmesi �eklindedir.
Burada her byte��n bir biti (son biti) de�i�ikli�e u�rayaca��ndan, olu�acak olan stego nesnesi ile �rt� verisi aras�ndaki farklar insan g�z�yle alg�lanamaz boyutta olu�maktad�r. 24 bit g�r�nt� nesnelerinde piksel de�eri 3 byte�tan olu�tu�una g�re, her byte �zerinde son bit de�erinin de�i�tirilmesi durumunda her bir pikselde 3 bitlik veri gizlenebilir.  Bu durumda 1024 x 768 piksel boyutunda ve 24 bit derinli�e sahip bir g�r�nt� nesnesi �zerine 1024 x 768 x 3 = 2359296 bit = 294912 byte veri gizleme amac�yla kullan�labilir.
Yap�y� bir �rnek �zerinde inceleyecek olursak;
Orijinal g�r�nt� bit de�erleri a�a��daki gibi olsun.

10011101 00101011 11100100   > 157, 43, 228 (RGB)
10011001 10011011 00001111   > 153, 155, 15
00011010 01101100 10101100   > 26, 108, 172

Bu 3 ayr� piksel i�erisine gizlenmek istenen veri �110010110� olsun.  Veri gizleme i�lemi ger�ekle�ti�inde olu�acak yeni piksel de�erleri a�a��daki gibi olacakt�r.

10011101 00101011 11100100   <1 1 0>   > 10011101 00101011 11100100
10011001 10011011 00001111   <0 1 0>   > 10011000 10011011 00001110
00011010 01101100 10101100   <1 1 0>   > 00011011 01101101 10101100

G�r�ld��� gibi g�r�nt� nesnesinin 4 biti de�i�tirilerek veri gizlenmektedir. G�r�nt�de belirgin de�i�ikliklerin olamamas� i�in en az say�da bit de�i�tirerek veri gizleme olduk�a �nemlidir.

Video Kalite De�erlendirmesi
Video kalitesi, belirli bir video i�leme sisteminden ge�irilerek elde edilen bir videonun, orjinal videoya k�yasla alg�lanan video bozulmas�n�n resmi veya gayri resmi bir �l��s�d�r [2]. Video i�leme sitemleri, video sinyallerinde kullan�c�n�n veya sistemin alg�s�n� olumsuz y�nde etkileyebilecek belirli bir sinyal bozukluklar�na neden olabilir. Vidonun aktr�m�, kullan�m� ve de�erlendirmesinde vdeo kalitesi olduk�a �nem arz etmektedir.
Video kalitesinin de�erlendirmesinde, videonun g�rsel kalite veya i�eri�in �znel olarak de�erlendirildi�i subjektif kalite de�erlendirme metrikleri ve video sinyallerinin istatiksel de�erlerine g�re matematiksel modellerin kullan�ld��� objektif kalite de�erlendirme metrikleri yakla��mlar� kullan�l�r.
�znel de�erlendirmeler ileyiciler �zerine uygulanan bir tak�m de�erlendirme testleriyle elde edilir. Bu de�erlendirme testlerinden elde edilecek s�nu�lar izleyicinin videoyu nas�l alg�lad��� ve video hakk�ndaki g�r��lerini i�ermektedir. Izleyicinin deneyimleri, videonun izlendi�i ortam�n ayd�nlatmas�, video g�r�nt�leme cihaz�n�n kalitesi ve ortam ko�ullar� gibi nedenler izleyicinin videoyu de�erlendirmesinde etkili olmaktad�r. Bu durum �znel de�erlendirme �al��malar�n�n yap�lmas�nda ortam fakt�rlerinin ve izleyici davran��lar�n�n iyi analiz edilmesini gerektirmektedir. �znel y�ntemlerin ger�ek zamanl� olarak de�erlendirilmesi zordur. Bu ama�la izleyici alg�s�n� ve performans�n� tahmin edebilmek amac�yla izleyicinin videoyu derecelendirmesine dayal� �e�itli y�ntemler geli�tirilmi�tir.
Objektf video kalitesi de�erlendirme modelleri, bir videonun kalitesinin de�erlendirilmesi istenen g�zlemcilerden elde edilecek �znel kalite de�erlendirme sonu�lar�n�n tahmin edilmesini sa�layan matematiksel modellerdir. Olu�turulacak model terimi istatiksel model olabilecei�i gibi yaz�l�m veya donan�mda uygulanan karma��k algoritmalardan olu�abilir [2, 3].
Objektif modeller, orjinal sinyal, al�nan sinyal veya mevcut bir sinyal olup olmad���na dair bilgi miktar�na g�re[4], tam referans (FR), azalt�lm�� referans (RR) ve No-referans (NR) olarak �� kategoride s�n�fland�r�labilir.
FR modellerinde orjinal video sinyalleri ile al�nan video sinyalleri kar��la��r�larak kalite farklar� hesaplan�r. �ki video aras�nda kodlama veya iletim i�lemi hakk�nda bilgi yoktur, kaynak video ile al�nan video aras�nda kar��l�k gelen piksel de�erleri kar��la�t�r�l�r.
RR modellerinde kaynak ve i�lem sonucu elde edilen videonun belirli �zellikleri ��kart�l�r ve kalite de�erlendirmesi i�in bu �zellikler kar��la�t�r�l�r. Orjinal videonun tamam�n�n mevcut olmad��� durumlarda ve s�n�rl� bant geni�li�ine sahip iletimlerde kullan�l�r [3].
NR modellerinde orjinal g�r�nt� sinyallerine gerek duymadan test videosunun kalitesini de�erlendirmeye y�nelik �al��malar yap�lmaktad�r.  NR modelleri ger�ek zamanl� sistemler i�in uygun yap�dad�r[5].
NR modeller, referanss�z piksel tabanl� metotlar, bitstream taanl� y�ntemler ve piksel ve bitstream tabanl� y�ntemler olarak �� kategoriye ayr�lmaktad�r.

Video Kalite Metrikleri
Video kalitesini tahmin edebilmek i�in farkl� metrikler kullan�lmaktad�r. Bunlardan en yayg�n olarak kullan�lan� tepe sinyal g�r�lt� oran� (PSNR, Peak Signal to Noise Ration) ve ortalama kare hatas� (MSE, Mean Squared Error) metrikleridir. Bu metrikler kaynak video sinyalleri ile test video sinyallerini piksel piksel kar��la�t�rma y�ntemine dayanmaktad�r.
Bu metriklerin yan� s�ra SSIM, VSSIM, NTIAs, VQM, PVQM gibi metrikler de bulunmaktad�r.
A�a��da bu metrikler hakk�nda bilgi verilmektedir.

MSE
MSE, iki piksel karesinin kar��l�k gelen parlakl�k de�erleri aras�ndaki kare farklar�n�n ortalamas�d�r. Pikseller aras�ndaki hata hassasiyetine dayal� bir g�r�nt� de�erlendirmesidir. 8 bit renk de�eri i�in 0 � 65025 aras�nda hata de�eri al�r [6]. Kaliteli bir video i�leme sonucu i�in de�erinin m�mk�n oldu�unca k���k olmas� beklenir.  0, iki video aras�nda fark olmad���n�; 65025, 8 bit renk de�eri i�in maksimum fark� ifade eder. Sonu� 0� a ne kadar yak�nsa video i�leme sounucu o derece ba�ar�l� kabul edilir. MSE de�eri a�a��daki e�itli�e g�re (1) hesaplan�r.


MSE=  1/(n.m) ?_(x=1)^n?  ?_(y=1)^m??(|f(x,y)?-f'(x,y)|) ^2	(1)

Burada, m ve n g�r�nt� boyutunu, f(x,y) orjinal video g�r�nt�s� i�in piksel de�erini, f �(x,y) test video g�r�nt�s� i�in piksel de�erlerini verir.

PSNR
PSNR, kanal �zerindeki m�mk�n olan bozulmam�� maksimum sinyal g�c� ile video i�leme veya iletiminde meydana gelebilecek fark edilebilir bozulma g�c�n�n (videodaki g�r�lt� seviyesi) oran� olarak ifade edilir. Sinyallerin dimanik aral�klar�n�n geni� olmas�ndan dolay� PSNR i�in genellikle logaritmik desibel (dB) �l�e�i kullan�l�r. PSNR de�eri a�a��daki e�itli�e g�re (2) hesaplan�r.

 PSNR=?10.log?_10 (?(f_x)?^2MSE)				(2)

Burada, ?f_x?^  g�r�nt�n�n en y�ksek piksel veya en y�ksek sinyal de�erini verir.  En y�ksek sinyal de�eri i�in n piksel bit de�erini g�stermek �zere ?f_x?^ =2^n-1 olarak hesaplan�r.
�rnek olarak, piksel de�erleri 8 bit renk de�eri i�in ?f_x=255?^  ; piksel de�eri 10 bit i�in ?f_x=1023?^  olarak hesaplan�r.

Yap�sal Benzerlik Endeksi �l��s� (SSIM)
SSIM, iki g�r�nt�n�n benzerli�ini g�steren bir metriktir. Metric 0 � 1 aras�nda de�er al�r. Hesaplamada yap�sal bozulmalar�, alg�sal yap�y� ve parlakl�k de�erlerinin farklar�n� kullan�r. SSIM, analiz i�leminde yerel parlakl�k ve kontrast� dikkate al�r. G�r�nt�n�n parlakl�k ve kontrast�ndaki de�i�iklikler g�r�nt�n�n yap�s�n� etilemeyecektir. SSIM, ortalama ve varyans de�erleri kullanarak contrast, parlakl�k ve yap�sal kar��la�t�rmay� �l�mektedir.
SSIM de�eri i�in;
Parlakl�k kar��la�t�rma fonksiyonu a�a��daki e�itli�e g�re (3) hesaplan�r.
?(x,y)=2�x�y+C1 �_x^2+ �y2+ C1'  				(3)
Kontrast kar��la�t�rma fonksiyonu a�a��daki e�itli�e g�re (4) hesaplan�r.
C(x,y)=(?2??_x ?_y+C_2)/( ?_x^2+ ?_y^2+ C_2^' )				(4)
Yap� kar��la�t�rma fonksiyonu a�a��daki e�itli�e g�re (5) tan�mlan�r.
s(x,y)=(?_xy+C_3)/( ?_x^   ?_y^ + C_3^' )				(5)
3, 4 ve 5 denklemleri ile ifade edilen 3 kar��la�t�rma, x ve y sinyallerinden elde edilen benzerlik �l��s�n� vermek �zere bir araya getirildi�inde (SSIM) a�a��daki denklem (6) elde edilir.
SSIM (x,y)=[?(x,y)]^?  ?[c(x,y)]?^?  ?[s(x,y)]?^?	(6)
Burada ? = ? = ? = 1 ve C3 = C2/2 olarak kullan�ld���nda SSIM i�in a�a��daki denklem (7, 8) elde edilir.
SSIM(x,y)=(?(2�?_x �_y+C_1) ?(2??_x+C_2))/(( �_x^2+ �_y^2+ C_(1 )^ )(?_x^2+ ?_y^2+ C_2^   ))   		(7)
SSIM(ij)=W_Y ?SSIM?_ij^Y+ W_Cb ?SSIM?_ij^Cb+ W_Cr ?SSIM?_ij^Cr	(8)

Yukar�da yer alan fonksiyonlarda ? (luminance), c (contrast) ve s (structural similarity) olmak �zere;
?, ?, ?  ? �nemli katsay�lar�
�x        ? x sinyal de�eri i�in ortalama parlakl�k/yo�unluk de�eri
�y        ? y sinyal de�eri i�in ortalama parlakl�k/yo�unluk de�eri
?x        ? x g�r�nt�s� i�in parlakl�k standart sapma de�eri
?y        ? y g�r�nt�s� i�in parlakl�k standart sapma de�eri
?xy       ? x ve y g�r�nt�s� i�in parlakl�k kovaryans de�eri
C1, C2  ? Sabit de�erler
WY      ? Y a��rl���
WCb     ? Cb a��rl���
WCr     ? Cr a��rl���

Video Yap�sal Benzerlilik (VSSIM)
Video i�in kalite de�erlendirmesi metri�idir. VSSIM, a�a��daki e�itli�e g�re (9) hesaplan�r.
Q_i= ?_(j=1)^( R_s)?? w_ij ?SSIM?_ij ? j=1 Rs wij  				(9)
 Burada,
Qi     ? i. �er�evenin kalite endeksi
Wij     ? a��rl�k de�eri
Rs     ? her bir video �er�evesi i�in �rnekleme penceresi       say�s�n� ifade etmektedir.
n video uzunlu�unu belirtmek �zere, n uzunlu�undaki t�m videolar i�in VSSIM de�eri a�a��daki e�itli�e g�re (10) hesaplan�r.
Q_i=  (?_(j=1)^( n)?? W_i Q_i ?)/( ?_(j=1)^( n)?? W_i  ?) 				(10)
Form�lde
Wi ? wij ve k�resel harekete dayal� i.�er�eve i�in a��rl�k de�erini ifade etmektedir.

Video Kalite MEtri�i (VQM)
VQM, video kalite metrikleri i�in kullan�lan genel bir ad� ifade etektedir. Burada ifade edilecek genel modeli, orjinal ve i�leni� video ak��lar�ndan ��kart�lan �zelliklerin kullanlmas�yla referans metrik olu�turmas�d�r. Metrik modeli, alg�lamaya dayal� �zellikler, video kalitesi parametrelerini hesaplama ve elde edilen parametreleri birle�tirerek olu�turulur. Kalite parametreleri, kalibre edilmi�, i�lenmi� videodan ��kar�lan �zellikleri orijinal videodan ��kar�lan �zelliklerle kar��la�t�rarak hesaplanabilen video kalitesinde alg�sal de�i�ikliklerin g�stergesi olarak ifade dilir. Genel model parametreleri a�a��daki gibir.
	si_loss : uzamsal bilgilerin azalmas�n� veya kaybolmas�n� alg�lar
	hv_loss : kenarlarda �apraz y�nde, yatay ve dikey y�nde kayma alg�lar
	hv_gain: �apraz yatay ve dikey y�nde kenarlarda kayma alg�lar
	chroma_spread: iki boyutlu renk �rneklerinin da��l�m�n�n yay�lmas�ndaki de�i�iklikleri alg�lar
	s�_ga�n: kenar bileme veya geli�tirmeden kaynaklanan kalitedeki iyile�tirmeleri alg�lar
	ct_at�_ga�n: hareket miktar� ve mekansal bozukluklar aras�ndaki etkile�imleri alg�lar
	chroma_extreme: dijital iletim hatalar� taraf�ndan �retilen g��l� lokalize renk bozukluklar�, alg�lar
Genel modeli a�a��daki e�itli�e g�re (11) hesaplan�r.

VQM     =  - 0.2097 * si_loss +0.5969 * hv_loss +0.2483 * hv_gain +0.0192 * chroma_spread  -2.3416 * si_gain +0.0431 * ct_ati_gain +0.0076 * chroma_extreme        (11)


Uygulama i�inde MSE, PSNR ve SSIM de�erleri hesaplanarak kalite de�erlendirmesi yap�lm��t�r.


Materyal ve Metot
Bu �al��mada LSB y�ntemine ba�l� blok tabanl� video steganografisi algoritmas� �nerilmi�tir. �nerilen video steganografi algoritmas� temel olarak iki b�l�mden olu�maktad�r. Birinci b�l�mde veri gizleme (encode, hiding data) ve ikinci b�l�mde veri okuma (decode, get the plain text) i�lemleri ger�ekle�tirilmektedir.
Olu�trulan veri gizleme anahtar� ile her bir resim �er�eversi i�erisine, tercihe g�re s�ral� ya da random olarak veri gizleme i�lemi ger�ekle�tirilmektedir. Veri gizlenecek alanlar anahtar yap�s�na ve gizlenen veriye ba�l� olarak her bir blok i�in yenilenmektedir.

Sistem Yap�s�
�nerilen video steganografisi yap�s� �ekil 1�de g�sterilmektedir. �ekilde video steganografisinin veri gizleme ve veri okuma i�lemleri g�sterilmektedir. ��lem basamaklar� alt ba�l�klarda ayr�nt�l� olarak anlat�lmaktad�r.


�ekil 1.  Video steganografisi yap�s�

Gizlenecek Veri Giri�i
Gizlenmek istenen veri txt dosya format� ile girdi de�er olarak okunmaktad�r ve ikili olarak kodlanmaktad�r. �kili olarak kodlanan veriler txt uzant�l� dosya i�erisinde tutulmaktad�r. Veri gizleme i�leminde okunan veriler olu�turulan bu txt dosyas�ndan okunmaktad�r. Program i�erisinde dosya ad� kullan�c� taraf�ndan girilmektedir.
Videonun Ayr��t�r�lmas�
Video bir b�t�n olarak hem ses hem de g�r�nt� i�ermektedir. Genel olarak video steganografisinde �al��malar ya ses ya da g�r�nt� �zerine yo�unla�maktad�r. Bu �al��mada ise g�r�nt� �zerine gizli veri g�mme ger�ekle�tirildi�i i�in ilk olarak �rt� (cover) nesnesi olarak kullan�c�dan girilmesi istenen mp4 format�ndaki video dosyas� ses ve g�r�nt� olarak ayr��t�r�lmaktad�r. Elde edilen ses dosyas� wav format�nda saklanmaktad�r. Ses dosyalar�n�n ayr��t�r�lmas� i�in, a��k kaynak kodlu olan, �ffmpeg� k�t�phanesi kullan�lmaktad�r. Ses dosyas�n�n ayr��t�r�lmas� i�leminden sonra, g�r�nt�y� olu�turan her bir �er�evenin ayr��t�r�lmas�, depolanmas� i�lemi ger�ekle�tirilmi�tir. Videoyu olu�turan her bir �er�eve i�lem s�ras�na g�re numaraland�r�larak kaydedilmektedir. Uygulamada veri gizleme i�lemi i�in her bir �er�eve al�n�p i�erisine veri gizlendikten sonra tekrar kaydedilmektedir. Veri gizleme i�lemi videoyu olu�turan �er�eveler kaydedilmeden de ger�ekle�tirilebilmektedir. Ancak geli�tirilen uygulamada �er�eve yap�lar�ndaki de�i�iklikleri g�zlemleme amac�yla �er�eve dosyalar� giri� ve ��k�� �er�eve olarak kaydedilmektedir.

Anahtar Blok Tasar�m�
Veri gizlenecek alanlar�n belirlenmesi amac�yla olu�turulan anahtar resim yap�s�n� i�ermektedir. Anahtar yap� 64 x 64 piksel ana blok ve 16 x 16 piksel alt bloklardan olu�maktad�r. Alt bloklar daha �nce kodlanm�� 16 x 16 piksel �ekil bloklar�ndan olu�an desenlerden random olarak se�ilmektedir. Verilerin okunmas�nda ayn� anahtar blo�unun kullan�lams� amac�yla se�ilen blok numaralar� anahtar blok yap�s� olarak kodlanmakta ve video i�erisine gizlenmektedir.  �ekil 2�de �rnek anahtar blo�u ve bu blo�a ait ilk desen yap�s� �ekil3�te g�sterilmektedir.


�ekil 2. �rnek anahtar blok


�ekil 3. �rnek desen blok yap�s�
Anahtar blok olu�turma i�leminden sonra, blok i�inde 0 renk de�erine kar��l�k gelen alanlar i�in 0 ve 255 renk de�erine kar��l�k gelen alanlar i�in 1 kulan�larak blok matris olu�turulmaktad�r. Olu�turulan blok matris encode ve decode i�lemleri i�in geri d�nd�r�len matris de�erini ifade etmektedir. Matris i�erisinde 0 ile ifade edilen alanlar kapal�, veri gizlenmeyen alanlar; 1 ile ifade edilen alanlar ise a��k, veri gizlemeye m�sait alanlar olarak kullan�lmaktad�r.
Anahtar yap�s� her bir very gizleme blo�u i�in de�i�kenlik g�stermektedir ve ba�l� ba��na bir sistem mod�l�n� olu�turmaktad�r. Temel yap�s�, boyutu ve �zellikleri de�i�kenlik g�sterecek bir blok yap�s� olarak tasarlanm��t�r. Anahtar yap�s� ile randomize desenler olu�turulup veri gizleme i�lemleri ger�ekle�tirilebilmektedir.

Veri Gizleme
Gizlenecek olan veri boyutu �rt� nesnesinin boyutuna ba�l� olarak de�i�kenlik g�stermektedir. �rt� nesnesinin boyutu gizlenecek olan veri boyutundan daha b�y�k olmal�d�r.
�rnek olarak 5 sn s�reli bir video yakla��k 100 � 150 �er�eveden olu�aca�� varsay�l�rsa, i�erisine gizlenecek olan veri, sadece �er�eve yap�s� kullan�larak tek bir resme oranla 100 � 150 kat daha fazla olacakt�r. Video ses kanallar�n�n da kullan�laca�� bir veri gizleme i�leminde gizlenecek olan veri kapasitesi daha da artm�� olacakt�r.
Video steganografisi alan�nda yap�lacak olan �al��malarda maksimum kapasitede veri gizlemesi esas olmak ile birlikte gizlenecek olan verinin g�venli�inin sa�lanmas� olduk�a �nemlidir. Video nesnesinin sa�layaca�� geni� hareket alan�, i�erisine veri gizlenmesinde �e�itli algoritmalar�n ve y�ntemlerin uygulanmas�na olanak sa�lamaktad�r.
Bu �al��ma kapsam�nda geli�tirilen uygulama i�erisinde, veri gizleme i�lemi i�in LSB metodu kullan�lm��t�r. Her bir renk kanal�n�n (RGB) veya se�ilen renk kanal�n�n en son bitinin uygulanan algoritma do�rultusunda veri biti ile de�i�tirilmesi sonucu veri gizleme i�lemi ger�ekle�tirilmektedir. Tablo 1�de rastgele se�ilmi� bir pikselin RGB de�eri ve LSB uygulanmas� sonucu olu�an RGB de�eri g�sterilmektedir.
�nerilen algoritmada stego nesnesinin olu�turulmas� 4 temel i�leme dayal� olarak ger�ekle�mektedir. Bu i�lemler s�ras�yla gizlenecek verinin ikili formata d�n��t�r�lmesi, �rt� nesnesinin girilmesi ve ayr��t�r�lmas�, anahtar nesnesinin olu�turulmas�, veri gizleme ve stego nesnesinin olu�turulmas� i�lemleridir.
Kullan�c� taraf�ndan txt format�nda girilen ASCII karakter format�ndaki veri ikilik say� sistemindeki kar��l�k gelen de�erlere d�n��t�r�lerek, ikili formatta girdi verisi elde edilmektedir. Tablo 2�de �rnek ASCII karakter format� ve ikili kar��l��� g�sterilmektedir. Elde edilen, girdi verisini olu�turan, her bir bit de�eri LSB y�ntemi kullan�larak video i�erisinde �nerilen algoritma ve blok yap�s�na g�re ilgili piksel de�erleri i�erisinde gizlenmektedir.
Girdi verisinin boyutu, karakter say�s�, bellekte tutaca�� yer veri gizleme algoritmas� i�in kontrol de�erleri olarak kullan�lmaktad�r.
Yine girdi olarak, kullan�c�dan girilmesi istenen �rt� nesnesi g�r�nt� �er�eveleri ve ses dosyas� olarak ayr��t�r�lmaktad�r. �ekil 4�te video dosyas�n�n ayr��t�r�lmas� g�sterilmektedir. Ayr��t�r�lan ses ve g�r�nt� �er�eveleri ayr� ayr� kaydedilmektedir.


�ekil 4. Video dosyas�n�n ayr��t�r�lmas�

Videoyu olu�turan her bir �er�eve say�s� ve �er�evelerin ��z�n�rl�k de�erleri video i�erisine gizlenecek maksimum veri kapasitesini hesaplamada kullan�lmaktad�r.
RGB bir g�r�nt�n�n piksel de�erinin son biti �zerinde yap�lacak olan de�i�ikliklerde;
	Kapasite = (�er�eve say�s� * piksel de�eri * 3) / 8 byte kadar veri gizlenebilmektedir.
RGB bir g�r�nt�n�n piksel de�erinin sadece tek bir renk kanal� yap�lacak olan veri de�i�ikliklerinde;
	Kapasite= (�er�eve say�s� * piksel de�eri ) / 8 byte kadar veri gizlenebilmektedir.
Gizlenecek metin verilerinin ikili veri olarak kodlanmas� ve video verisinin ayr��t�r�lmas� i�lemlerinin ard�ndan veri gizleme i�in �nerilen anahtar algoritma ile olu�turulan iz ve desenler do�rultusunda video �er�eveleri �zerinde LSB y�ntemine g�re veri gizleme i�lemi ger�ekle�tirilmektedir. �nerilen algoritma do�rultusunda veri gizleme algoritmas� i�lem basamaklar� Tablo 3�te g�sterilmektedir.
Gizlenecek veri bitlerinin uygun �er�eveler i�erisine gizlenmesi ile ��k�� mp4 dosyas� i�in yeni �er�eveler olu�turulmaktad�r. Yeni �er�evelerden, ��z�mlenen giri� videosu verilerinden yararlan�larak, ��k�� videosu elde edilmektedir. Ayr��t�r�lan ses dosyas� ile video dosyas�n�n birle�tirilmesi ile birlikte stego nesnesi, i�erisine veri gizlenmi� mp4 format�nda video dosyas� elde edilmektedir.

Gizli Verinin Okunmas�
 Gizlenen verinin stego objesinden geri elde edilebilmesi amac�yla ilk olarak stego nesnesi (video) �er�eve yap�lar�na ayr��t�r�lmaktad�r. Ayr��t�r�lan �er�eveler i�erisinden anahtar olarak kullan�lan anahtar nesnesi yard�m�yla gizlenen veriler ikili olarak elde edilmektedir. �kili olarak elde edilen bit tipi veriler ASCII koda d�n��t�r�lerek txt format�nda kaydedilmektedir. �nerilen algoritma do�rultusunda gizli metin elde etme algoritmas� i�lem basamaklar� tablo halinde Tablo 4�te g�sterilmektedir.
Video i�erisine gizlenen verileri okumak i�in kullan�lan anahtar yap�sal olarak, video i�erisine gizlenecek rassal de�erlerle �retilecek olan iz blok yap�s�n�n hesaplanmas� ve anahtar jetonunu olu�turabilecek �ekilde tasarlanmaktad�r. Elde edilen anahtar blok bilgileri do�rultusunda veri gizlemede kullan�lan anahtar olu�turulmaktad�r. Olu�turulan anahtar yap�dan elde edilen blok matris ile stego nesnesi �zerinde veri okuma ve stego g�r�nt�lerden gizli metni elde etme i�lemi ger�ekle�tirilmektedir.


 Stego Nesnesinin Olu�turulmas� � Encoding
Stego nesnesi, kullan�c� tercihine g�re video boyuna ve gizlenecek veri uzulu�una ba�l� olarak 5 farkl� algoritma ile olu�turulmaktad�r. Se�ilen algoritma veri gizleme i�lemi �ncesi kullan�c� araf�ndan se�ilip stego nesnesi i�erisine kodlanmaktad�r. Tablo 5�te algoritmalar�n yap�sal �zellikleri tabo olarak g�sterilmektedir.
�rnek olarak;
Algoritma2�de gizlenecek veriler her bir piksel de�eri i�in RGB renk kanallar� i�erisine gizlenmektedir. Veri gizleme i�in kulan�lacak anahtar 64 x 64 piksel boyutunda sabit desen yap�l�d�r. Veri gizleme i�lemi, verinin uzunlu�una ba�l� olarak, �erveler aras�nda ve �er�eve i�erisinde veri gizlenebilecek alana g�re s�ral� olarak yap�lmaktad�r. Her bir renk kanal� kullan�ld���ndan veri gizlemeye uygun her bir piksel i�erisine 3 bitlik veri gizlenmektedir.
Algoritma5�te veri, kullan�c� se�imine g�re belirlenen renk kanal� (R � G � B) i�erisine gizlenmektedir. Anahtar yap�s� 64 x 64 piksel boyutunda de�i�ken (d�ner ve kayar) desen yap�l�d�r. Gizlenecek veri t�m �er�eveler i�erisine gizlenmektedir. Her bir �er�eve i�erisine gizlenecek veri toplam veri boyutuna g�re de�i�mektedir. Veriler �er�eveler i�erisinde veri gizlemeye uygun alanlarda se�len renk kanal� i�erisine rassal olarak gizlenmektedir. Veri gizleme i�in bir renk kanal� kullan�ld���ndan veri gizlenebilecek piksel i�erisine 1 bitlik veri gizlenmektedir.

�ekil 5. Stego nesnesi yap�s�
Her bir algoritma i�in cover nesnesi giri�i, cover nesnesinin �er�eve ve ses dosyalar�n�n ayr��t�r�lmas�, gizlenecek veri giri�i, gizlenecek verinin ikilik sisteme d�n��t�r�lmesi, gizlenecek verinin okunmas�, anahtar blo�unun olu�turulmas� i�lemleri ayn� yap�dad�r. Ancak �er�eveler i�erisine veri gizleme i�lemleri ve anahtar blok yap�lar� farkl�l�k g�stermektedir. �ekil 5�te stego nesnesinin olu�turulmas� s�recinin yap�s� diyagram olarak g�sterilmektedir.

De�i�ken Blok Yap�s�
Anahtar blok 64 x 64 piksel boyutunda bir yap�ya sahiptir. Anahtar blo�u 16 x 16 piksel boyutunda desen bloklar� olu�turmaktad�r. Desen bloklar� kodlama �ncesi random oalrak elde edilmektedir. Olu�turulan bu aahtarar bloklardan anahtar matrisleri elde edilmektedir. Blok �zerinde siyah renk alanlar� (0) olan alanlar anahtar matrise 0, beyaz olan renk alanlar� (255) 1 olarak kodlanmaktad�r. Anahtar matristeki 1 oalrak kodlanan alanlar �zerine veri gizlemeye m�sait alanlar olarak adland�r�lmaktad�r.
Sabit blok yap�s� kullanan algortimalar, bu desen bloklar�n� kullanarak �er�eve i�erisinde bloklar �zerindeki veri gizlemeye uygun alanlara kar��l�k gelen piksel de�erleri i�erisinde veri gizleme i�lemini ger�ekle�tirilmektedir. Bu algortimalarda her bir blok i�in ayn� desen kulan�lmaktad�r.
De�i�ken blok yap�s� olu�um bak�m�ndan sabt blok yap�s�yla ayn�d�r. De�i�ken blok yap�s�, kodlama i�lemi yap�lmadan �nce random olarak olu�turulan anahtar blok yap�s�n� kullanmaktad�r. Ancak veri gizleme i�lemi sonucu gerek blok i�inde veri gizlencek alanlar�n belirlenmesi gerekse bir sonraki 64 x 64 piksellik blok i�in kullan�lacak anahtar yap�n�n belirlenmesi i�in piksel de�erlerindeki de�i�ime ba�l� olarak blok yap�s� de�i�iklik g�stermektedir. Yap�lan de�i�iklikler sonucu elde edilecek olan yeni anahtar blo�u renk piksellerine g�re 0 (siyah) ve 255 (beyaz) alanlara kar��l�k gelen, siyah � 0 ve beyaz � 1�e kar��l�k gelecek �ekilde blok matrsileri olu�turulmaktad�r. Blok matrsiteki 1 piksel alan�, veri gizlemeye uygun piksel alan�n� ifade etmektedir.
Veri gizlenebilir alanlar kullan�lmak �zere bir sonraki alana veri gizlenmesi i�lem (kayd�rma i�lemleri) ad�mlar� a�a��daki gibidir.
Ad�m 1.	Veri gizlenen piksel alan�n�n RGB de�erleri okunur.
Ad�m 2.	Okunan her bir kanal�n renk de�erine g�re;
		Her bir renk kanal� i�indeki bitler ayr� ayr� (R-G-B) mant�ksal veya (XOR) i�lemine tabi tutulur.
		XOR(R) or XOR(B) == 1 durumunda bir sonraki veri gizlenebilecek alan i�erisine veri gizlenebilir.
		Durum = True
		XOR(R) or XOR(B) == 0 durumunda bir sonraki alan anahtar blok yap�s� i�inde veri gizlemeye uygun olsa bile bu Alana veri gizlenemez.
		Durum = False
Ad�m 3.	Hareket y�n�m�n belirlenmesi i�lemi.
		R ve G renk kanallar�n�n XOR i�lemine tabi tutulmas� ve elde edilen sonucun mant�ksal ve (AND) ilemine tabi tutulmas� sonucu blok i�erisinde yatay veya dikey olarak hareket y�n� belirlenir.
		XOR(R) and XOR(G) == 1 durumunda veri gizlemek i�in blok i�erisinde yatay y�ndeki veri gizlenebilecek alan kontrol� yap�l�r.
		Y�n = yatay konumda
		XOR(R) or XOR(B) == 0 durumunda veri gizlemek i�in blok i�erisinde dikey y�ndeki veri gizlenebilecek alan kontrol� yap�l�r.
		Y�n = dikey konumda
�er�eve i�erisinde, anahtar blok i�indeki y�n ve durum kontrolleri yap�larak, kullan�lan blok matris ile veri gizlemeye uygun alanlara kar��l�k gelecek piksel de�erleri i�erisine veri gizleme i�lemi yap�labilmektedir. Veri gizleme i�lemi se�ilecek veri gizleme �ekline g�re rassal veya s�ral� olarak yap�lmaktad�r.
Bir sonraki blo�un yap�s�n�n belirlenmesi i�in (d�nd�rme i�lemleri) i�lem basamaklar� a�a��daki gibidir.
Ad�m 1.	Blok i�erisinde en son veri gizlenen piksel alan�n�n renk de�erleri okunur.
Ad�m 2.	Okunan her bir RGB renk kanal� de�eri i�in
		0. bit control bitini
		1., 2. ve 3. Bit de�eri ad�m say�s�n� belirtmek �zere;

�rnek renk de�eri 14 i�in,

7	6	5	4	3	2	1	0
0	0	0	0	1	1	1	0

14 = 0000 111 0
Kontrol biti  = 0
Ad�m say�s�  = 111 = 7 olarak hesaplan�r.

Ad�m 3. Hesaplanan kontrol ve ad�m say�s� de�erlerine g�re anahtar blok de�erleri, ad�m say�s� kadar, saga � sola ve/veya a�a�� - yukar� d�nd�r�l�r. Bu ad�m hareketlerine g�re bir sonraki anahtar blo�un veri gizlenebilecek alanlar� belirlenmi� olur.
		g_control = 0 veya 1 de�eri i�in,
			0 = Sa�a d�nd�rme i�lemi
			1 = Sola d�nd�rme i�lemi
		g_step = sa� � sol d�nd�rme i�in ad�m say�s�
		b_control = 0 veya 1 de�eri i�in,
			0 = Yukar� d�nd�rme i�lemi
			1 = A�a�� d�nd�rme i�lemi
		b_step = yukar� � a�a�� d�nd�rme i�in ad�m say�s�

Her bir renk de�erinden elde edilecek ad�m say�s�na g�re hem sa� � sol hem de yukar� � a�a�� d�nme i�lemleri ger�ekle�tirilmektedir.

S�ral� Veri Gizleme
S�ral� veri gizleme kullan�lan veri gizeme algoritmas� ve anahtar blok yap�s�na g�re �er�eveler i�erisine verilerin LSB y�ntemi ile gizlenmesi �eklinde ger�ekle�mektedir.
Algoritma1 i�in sabit yap�da ve Algoritma2 i�in de�i�ken yap�da blok yap�s� kullan�larak, ikilik sistemde okunan veriler s�ras�yla ilk �er�eveden ba�lamak �zere anahtar yap�s� i�inde veri gizlemeye uygun alan i�erisine verileri gizlemektedir. Bu iki algoritmada veri gizlenebilecek her bir pikselin RGB de�erine veri gizlenmektedir.
Algoritma3, Algoritma4 ve Algoritma5 i�in veri gizleme i�lemi kullan�c� taraf�ndan se�ilecek R � G � B renk kanallar�n�n biri i�erisine yap�lmaktad�r. Di�er renk kanallar� control ama�l� olarak kullan�lmaktad�r. Veri gizleme yap�lmayan di�er iki renk kanal� bit de�erleri anahtar blok i�erisinde durum ve y�n kontrol� yapmak i�in kullan�lmaktad�r. Bu durumda kullan�lmayan renk kanallar� de�erleri XOR i�lemine tabi tutularak elde edilen sonu�lar�n OR i�leminden elde edilen sonuca g�re sonraki alan veri gizleme kontrol�, And i�leminden elde edilen sonuca g�re bir sonraki gidilecek y�n kontrol� ger�ekle�tirilmektedir.
Algoritma3 i�in gizlencek veriler, se�im yap�lan renk kanal� i�inde anahtar blok yap�s�na g�re veri gizlemeye uygun alanlara ilk �er�eveden ba�alayarak s�ral� olarak yerle�tirilmektedir.
Algoritma4 i�in gizlenecek veriler b�t�n �er�evelere e�it olarak da��t�larak yap�lmaktad�r. Bunun i�in anahtar blok yap�s� kullan�larak her bir �er�evenin veri gizlemeye m�sait alanlar� veri gizlenebilen alan olarak i�aretlenmektedir.  Verilerin gizlenecek oldu�u alanlar�n belirlenmesi amac�yla toplam veri gizlenecek alnlar�n toplam veri uzunlu�una oran� al�n�r. Belirlenen de�er ve toplam gizlenecek veri uzunlu�u kontrol de�eri olarak kullan�larak veri belirli bir algoritma do�rultusunda veri gizlenecek alanlar i�aretlenir.
Veri gizlenecek alanlar hesaplan�rken i�aretlenecek alanlar�n toplam veri gizlenebilecek alnalr� ve gizlenecek veri boyutunu a�mamas� sa�lanmaktad�r. B�ylece veri gizlemeye uyun alanlar i�inde veri boyu kadar alan i�aretlenmi� olur.
Veri gizlenecek alanlar�n belirtilmesinden sonra okunan ikilik sistemdeki veriler s�ral� olarak bu alanlara LSB y�ntemi kullan�larak yerle�tirilmektedir.

S�ral� Olmayan Veri Gizleme
S�ral� olmayan veri gizleme kullan�lan veri gizeme algoritmas� ve anahtar blok yap�s�na g�re �er�eveler i�erisine verilerin LSB y�ntemi ile rassal olarak gizlenmesi �eklinde ger�ekle�mektedir.
Algoritma5 i�in veriler Algoritma4�teki y�ntemle i�aretleme yap�larak yerle�tirilmektedir. Algoritma4�te veriler i�aretli Alana s�ral� olarak yap�lmakta idi. Burada ise gizlenecek veriler i�aetli alanlara rassal olarak yerle�tirilmektedir.
Bu rassal yerle�tirme i�lemi i�in veri gizlenecek alanlar i�aretlenirken her bir i�aretleme yap�lan �er�eve ve piksel bilgilerine kar��l�k gelecek veriler de s�ra kontrol� yap�larak kaydedilmektedir.
��lem sonunda veri gizlenecek alanlar belirlendi�inde bu alanlar i�erisine gizlenecek veriler okunup LSB y�ntemine g�re veri gizleme i�lemi ger�ekle�mektedir. B�ylece gizlenmi� veriler de karma��k s�rada �er�eveler �erisinde gizlenmi� olmaktad�r.
�rnek olarak verinin bir biti 50. �er�eve i�erisinde iken takip eden di�er biti 178. �er�eve i�erisinde olabilmektedir.

Gizli Metnin Elde Edilmesi � Decoding
Veri okuma i�lemi i�in, veri gizleme i�lemine benzer bir �ekilde, �ncelikli olarak mesaj�n gizlenmi� oldu�u stego nesnesi �er�evelere ayr��t�r�lmaktad�r. Bir sonraki ad�mda anahtar blok yap�s�, veri uzunlu�u, verilerin gizlendi�i renk kanal� ve veri gizleme y�ntemine ili�kin bilgiler ��kart�lmaktad�r. Elde edilen veriler do�rultusunda 64 x 64 piksel boyutundaki anahtar blok yap�s�n�n desenleri olu�turulmaktad�r. Olu�turulan anahtar yap�s� kullan�larak veri gizleme y�nteminde kullan�lan algoritmaya g�re veriler ikilik formatta okunmaktad�r. �kilik formatta elde edilen veriler ASCII koda d�n��t�r�lerek gizlenen mesaj elde edilmektedir.
Olu�turulan blok desendeki beyaz (1) desen alanlar�, i�erisine veri gizlenmi� olabilir alanlar olarak de�erlendirilmektedir.
Veri okuma i�lemlerinde anahtar giri� olarak ��z�mlenen mesaj uzunlu�u kontrol de�eri olarak kullan�maktad�r. Veri okuma bu de�ere kadar devam etmektedir.
Algoritma1 i�in olu�turulan blok desene g�re veri gizlenmesi muhtemel alanlardaki her renk pikselinin RGB de�erlerinin son bitleri okunarak kaydedilmektedir.
Algoritma2 i�in de�i�ken yap�daki anahtar blok durum ve y�n hareketlerine g�re, veri gizlemede kullan�lan hareket tan�mlar�na g�re, veri gizlenmesi muhtemel piksel alanlar�ndan s�ral� olarak her bir RGB renk de�erinin son bitleri okunarak kaydedilmektedir.
Algoritma3 i�in de�i�ken yap�daki anahtar blok hareketlerine g�re veri gizlenmesi muhtemel piksel alnalar�n�n ilgili renk kanallar�ndan veriler s�ral� olarak okumaktad�r.
Algoritma4 ve Algoritma5 i�in de�i�ken yap�daki anahtar blok hareketleri kontrol edilerek b�t�n �er�evelerdeki veri gizlemeye uygun alanlar i�aretlenir. Veri gizlenebilecek alanlar ile �er�eve say�s� oranlarak her bir �er�evede gizlenmi� olabilecek veriler belirlenir. Algoritma4 i�in her bir �er�eve i�in verilerin yerle�mesi muhtemel alanlardan belirlenen algoritma do�rultusunda veriler se�ilen renk kanal�ndan s�ral� olarak okunmaktad�r. Algoritma5 i�in verilerin gizlendi�i alanlar i�aretlenirken bu alanlara yerle�en verilerin bulundu�u s�ralar da tutulmaktd�r. ��aretlenen piksel alanlar�n�n se�ilen renk kanal�ndan alanlar�n son bit de�erleri s�ral� olarak okunmaktad�r. Okunan de�erler s�ral� olamad���ndan veriler s�ra numaralar�na g�re d�zenlenerek s�ral� hale getirilmektedir. S�ral� hale getirilen ikilik formattaki veriler ASCII koda d�n��t�r�lerek gizli mesaj elde edilmektedir.

Sonu�lar�n De�erlendirilmesi
�nerilen algoritma ile elde edilen sonu�lar�n de�erlendirilmesi i�in MSE, SSIM ve PSNR metrikleri kullan�lm��t�r. B�ylelikle �rt� ve stego videonun �er�eveleri aras�ndaki renk farkl�l�klar�n�n ve alg�lanmazl�k oran�n�n analizleri yap�lm��t�r.
Video Steganografisi Uygulamas� ve Sonu�lar�n De�erlendirilmesi
Bu b�l�mde �nerilen algoritmalar�n de�erlendirilme sonu�lar� a��klanm��t�r. Verilerin gizlenmesi i�in ilk olarak kullan�c�dan gizlemenecek mesaj�n bulundu�u dosya yolunu ve ard�ndan verilerin i�erisine gizlencek oldu�u video dosyas�n�n dosya yolunu girmesini istemektedir. Se�im sonras� kullan�c� verileri gizlemek i�in hangi algortima ve hangi renk kanal�n� kullanaca��n�n se�imini yapmaktad�r. Verilerin okunmas� i�in kulan�c�dan stego nesnesinin bulundu�u dosya yolunu girmesi istenmektedir.
Veri gizleme ve sonu�lar�n analiz edilmesi i�in program yaz�m�nda python PyCharm idesi kullan�lm��t�r.
�nerilen algoritman�n analizini ger�ekle�tirmek i�in 8sn. uzunlu�unda ��z�n�rl��� 640 x 360 piksel, video fsp de�eri 25 �er�eve ve toplam �er�eve say�s� 198 olan bir video dosyas� �rt� nesnesi olarak kullan�lm��t�r.
�rt� nesnesi i�erisine 1. uygulama (uygulama1) i�in 976 Byte, 2. uygulama (uygulama2) i�in 12.4 Kb ve 3. uygulama (uygulama3) i�in 20.1 Kb kapasiteli metin tabanl� veri gizlenmi�tir. Uygulama1, uygulama2 ve uygulama3 i�in her bir algoritma �zerinde veri gizleme ve okuma i�lemleri ge�ekle�tirilmi�tir. Uygulamalar ve kullan�lan algoritmalar i�in olu�turulan 64 x 64 bit blok �emas� kullan�lm��t�r. Blok �emalar� ayn� blok yap�dad�r ancak blok �emas� desenleri random olarak �retildi�i i�in yap�sal olarak farkl�l�k g�stermektedir. Veri gizleme i�lemi algortima yap�s�na g�re LSB tekni�ine g�re s�ral� yada rassal olarak ger�ekle�tirilmektedir.
Orijinal ve stego �er�evelerin kar��la�t�r�lmas� psnr, rmse, ssim de�erleri ve histogram analizlerine g�re yap�lm��t�r. Elde edilen sonu�lar tablo halinde her bir uygulama i�in kar��la�t�rmal� olarak g�sterilmektedir.
Her bir uygulama i�in gizlenen ve elde edilen metin veri kapasiteleri Tablo 6�da g�sterilmektedir. Uygulamalar her bir algoritma i�in ger�ekle�mi� ve her bir uyulama sonucu gizlenen veriler kay�ps�z olarak elde edilmi�tir.
Veriler Algoritma1,2,3�te �er�eve s�ras�na g�re s�ral� olarak stego nesnesi i�erisine yerle�tirilmi�tir. Bu yerle�im s�ras�na g�re elde edilen stego nesneleri i�erisine gizlenen veri durum bilgileri Tablo 7�de g�sterilmektedir.
Gizlenecek olan veri kapasitesi artt�k�a kulan�lan �er�eve say�s�nda do�ru orant�l� olarak bir art�� g�r�lmektedir. Anahtar blok yaps�s� Algoritma1 i�in sabit ve Algoritma2 i�in de�i�ken yap�dad�r. Her ikisi i�in veriler RGB kanal�nda gizlenmektedir. Blok yap�s�nda veri gizleme durumuna g�re kendi i�inde yap�sal (desen) de�i�ikli�i olaca��ndan i�erisinde veri gizlenebilecek alan say�s�nda de�i�iklik olmamaktad�r. Ancak gizlenen verinin durumuna g�re bir sonraki alan i�erisine veri gizlenme durum kontrol� yap�lacakt�r. Bu durumdan dolay� Algoritma1 ve Algoritma2 i�in kullan�lan �er�eve ve blok say�lar� birbirine yak�nl�k g�stermektedir. Her bir algoritma i�in farkl� anahtar blok yap�s� kullan�lmaktad�r. Bundan dolay� da blok say�lar�nda farkl�l�klar g�r�lmektedir. Algoritma3 i�in veri gizleme belirtilen renk kanallar� i�erisine yap�lmaktad�r. Tek bir kanal�n kullan�lmas�ndan dolay� verilerin gizlendi�i �er�eve say�lar� di�er algortiamlara g�re daha fazlad�r.
Her bir uygulaman�n Algoritma1,2,3�e g�re elde edilen kalite metrik sonu�lar� Tablo 8�de g�sterilmektedir. Kullan�lan ta��y�c� obje toplam 198 �er�eveden olu�maktad�r. Ancak Algoritma1,2,3 yap�s�na g�re verileri veri ve �er�eve s�ras�na g�re gizlemektedir. Bu durumda verilerin gizlenmedi�i �er�evelerin de�erlendirme i�erisinde tutulmas� elde edilen sonucu ger�eklikten uzakla�t�racakt�r. Sonu�lar�n sa�l�kl� de�erlendirilmesi amac�yla, kalite de�erlendirmesi yap�l�rken her bir algoritman�n yap�s�na g�re veri gizlemede kullanm�� olduklar� �er�eveler de�erlendirme i�leminde kullan�lm��t�r. ��erisine veri gizlenmemi� �er�eveler de�erlendirme d��� tutulm�tur. Bu durumda de�erlendirme yap�l�rken Tablo 7�de �er�eve say�lar� dkkate al�nm��t�r.
Algoritma4,5�te veri gizleme i�in b�t�n �er�eveler kullan�lmaktad�r. Veriler beliri bir algoritma do�rultusunda her bir �er�eve i�erisine da��t�lmaktad�r. Algoritma1 her bir �er�eve i�eisine s�ral�, Algoritma2 her bir �er�eve i�erisine belirli bir algoritma ile rassal olarak veri gizlemektedir. Bu yerle�im s�ras�na g�re elde edilen stego nesneleri i�erisine gizlenen veri durum bilgileri Tablo 9�da g�sterilmektedir.
Veri gizlemede kullan�lan anahtar blok yap�s� her bir uygulama i�in de�i�ti�inden ve verilerin gizlendi�i renk kanallar� ve hareket kontrol�n� yapan renk kanallar�n�n de�i�ik olamas�ndan dolay� veri gizlemeye uygun alan olarak i�aretlenen alan say�lar� de�i�kenlik g�stermektedir. Tablo 6�da her bir uygulama i�in gizlencek verinin uzunlu�u (mesaj boyutu) olarak belirtilen bit de�erleri yerle�tirme algoritmas� yard�m�yla belirlenen i�aretli alanlardaki se�ili renk kanallar� i�erisine LSB tekni�ine g�re yerle�tirilmi�tir. Bu yerle�im sonucu, her bir uygulama ve Algortima4,5�e g�re elde edilen stego nesnelerinin kalite metrik sonu�lar� Tablo 10�da g�sterilmektedir. Veriler b�t�n �er�evelere da��t�lm�� oldu�u i�in sonu�lar�n de�erlendirimesinde b�t�n �er�eveler kullan�lm��t�r.
Tablo 8 ve Tablo 10�dan yararlanarak her bir uygulama i�in kullan�lan her bir algoritman�n kar��la�t�r�lmal� sonu� grafikleri mse de�erlerii i�in �ekil 6�da, ssim de�erleri i�in �ekil 7�de ve rmse de�erleri i�in �ekil 8�de verilmi�tir. Grafikte kullan�lan de�erler veri gizleme amac�yla kullan�lan �er�eve saylar�n�n ortalama de�erlerine g�re hesaplanm��tr.

�ekil 6. MSE de�erleri


�ekil 7. SSIM de�erleri


�ekil 8. PSNR de�erleri
Veri gizleme miktarlar� ve kullan�lan algoritma yap�s�na g�re �neride sunulan her bir algoritman�n �� uygulama i�inde kullan�m sonu�lar�n�n de�erlendirme verileri, SSIM metri�i dikkate al�narak incelendi�inde g�r�nt�n�n alg�lanan g�rsel kalitesinde hissedilir bir de�i�ikli�in olmad���n� g�stermektdir. G�r�nt� kalitesindeki alg�lanabilirlik miktar�ndaki de�i�im oran�n�n olduk�a k���k oldu�u g�r�lmektedir. Gizlenen verileri miktar�ndaki art�m ve azal�ma ba�l� olarak PSNR de�erlerinin de�i�ti�i g�r�lmektedir. Gizlenen verinin artmas�na ba�l� olarak stego nesnesinde bozulma oran�n�n art��� ve PSNR de�erinin azald���; gizlenen verinin azalmas�na ba�l� olarak bozulma oran�n�n azald��� ve PSNR de�erinin artt��� g�zlemlenmektedir.
Her �� ugulamada da en d���k PSNR de�eri Algoritma3 i�in g�zlemlenmektedir. Algoritma3 tek renk kanal� i�erisinde s�ral� olarak ve de�i�ken anahtar yap�s� kullanarak veri gizleme i�lemi yapmaktad�r. Uygulamalarda en y�ksek bozulma oran�na sahip olmas�n�n nedeni bu olabilir. Ancak burada dikkat �ekecek bir husus da gizlenen veri miktar� artt�k�a bu algoritmada g�r�nt� kalitesinin de art�yor olmas�d�r. Burada Tablo 7� deki veriler incelendi�inde gizlenen veri miktar� art�k�a kullan�lan �er�eve miktar�n�n da art��� g�r�lmektedir. Bu durumda uygulama 1 i�in PSNR de�erinin d���k ��kmas�n�n nedeni �er�eve i�erisinde veri gizlemek i�in kulland��� piksel say�s� di�er s�ral� veri gzleyen algoritmalara g�re daha fazlad�r. Uygulama 1 i�in algoritma1,2,3 uyguland���nda her birinin 1 �er�eveye verileri s��d�rd��� g�r�lmektedir. Ancak, blok ve �er�eve boyutlar� dikate al�nd���nda her bir �er�eve i�erisnde 50 blok�un yerle�t�i anla��lmaktad�r. Bu durumda algoritma2,3 veri gizlerken �er�evenin yar�s�n� kullan�rken algoritma3��n �er�evenin tamam�na yak�n alan�nda veri gizledi�i g�r�lmektedir. Dolay�s� ile piksel alanlar�nda de�i�im olma olas�l��� daha y�ksek olacakt�r. MSE ve PSNR de�erlerin de uygulama1 i�in piksel alanlar�nda y�ksek oranda de�i�iklik oldu�u s�ylenebilmektedir. Bu durumun uygulama2 i�in de ge�erli oldu�u tablodan g�r�lmektedir. Ancak yap�sal benzerlik oranlar�na bak�ld���nda, SSIM de�erinin y�ksek olmas� yap�lan �al��man�n g�r�nt� kalitesinde hissedilebilir bir de�i�iki�in olmad���n� g�stermektedir. Uygulama 3 i�in algoritma3 kullan�ld���nda veriye ba�l� olarak �er�eve say�sn�n artt��� g�r�lmektedir. Kalite de�erlendirmesi yap�l�rken veri gizlenen �er�eveler de�erlendimede kullan�lm�� oldu�undan �er�eve say�s�n�n artmas� ile veri gizlenen piksellerdeki de�i�im oran�n�n azalma ihtimali de s�zkonusu olacakt�r. MSE ve PSNR de�erindeki art��, uygulaman�n bu y�nde bir iyile�me i�inde oldu�unu g�stermektedir.
Algoritma4 ve Algortima5�e dikkat etti�imizde uyulamalarda en iyi sonu� de�erlerinin bunlardan elde edildi�i g�r�lmektedir. Veri gizlemede b�t�n �er�eveleri kullanmalar�ndan dolay� �er�eveler �zerinde daha az de�i�iklik yapmalar�n� sa�lamaktad�r. Bu algoritmalar�n de�erlendirme sonu�lar�n�n y�ksek olmas� orijinal �er�eve ve veri gizli �er�eve aras�ndaki benzerli�in y�ksek olmas� i�erisine veri gizli oldu�unu belirlemeyi zorla�t�rmaktad�r.
Veri gizleme de gizlenen verilerin kolay elde edilememsi olduk�a �nemlidir. �nerilen algoritmarda veri gizleme i�in kullan�lan anahtar blok yap�lar� i�lemin kalitesini art�rmaktad�r. Anahtar bloklar�n konumlanmas�, desen yap�lar�n�n de�i�ken olams�, veri gizlenecek alanlar�n desen i�erisinde se�ilerek yerle�tirilmesi, y�n, durum kontrolleri, desen yap�s�n�n her bir blok i�in d�nd�r�lmesi veri g�venli�ini art�rmaktad�r. Bu ba�lamda Algoritma5 i�in kulan�lan rassal veri yerle�tirme, veri g�venli�i a��s�ndan en ba�ar�l� sonucu vermektedir.
Veri gizleme miktarlar� her uygulama i�in artmaktad�r. Her �� uygulamada da elde edilen de�erlendirme sonu�lar�na g�re �nerilen algoritmalar g�r�nt� kalitesinde �ok b�y�k bir bozulmaya neden olamamaktad�r. SSIM de�erinin 1�e �ok yak�n olmas� �er�eveler aras� yap�sal benzerli�in �ok y�ksrk oldu�unu, �er�evelerin nerdeyse bire bir ayn� oldu�unu g�stermektedir.
De�erlendirme metriklerinden �al��mada �nerilen algoritmalar�n iyi sonu� verdi�ini g�r�lmektedir.
Sonu�lar
LSB y�ntemi ile video i�erisine veri gizlemenin �e�itli y�ntemleri bulunmaktad�r. Yapt���m�z �al��ma i�erisinde veriler do�rudan ve olu�turulan anahtarlar do�rultusunda video i�erisine gizlenmi�tir. Veri gizleme �ncesi �er�eve yap�lar� ve veri gizleme sonras�nda �er�eve yap�lar� �zerinde meydana gelen de�i�iklikler analiz edilmi�, sonu�lar� tablo halinde sunulmu�tur. Elde edilen sonu�lar do�rultusunda, veri gizleme anahtar yap�s� ile b�t�n �er�eveler kullan�larak ger�ekle�tirilen veri gizleme i�lemlerinde elde edilen stego nesnesi ile orjinal g�r�nt� aras�ndaki fark�n daha  az oldu�u g�r�lmektedir. Anahtar yap�s� ile ger�ekle�tirilen steganography uygulamalr�nda g�venli�in daha y�ksek oldu�u g�r�lmektedir. Anahtar yap�l� veri gizleme algoritmas�n�n kullan�m� sonucu MSE, SSIM ve PSNR de�erinin daha y�ksek ��kt��� g�r�lmektedir.

Referanslar


1.	CoxJoe, I.J., et al., A secure, robust watermark for multimedia. International Workshop on Information Hiding, 1996.
2.	Akramullah, S., Digital Video Concepts, Methods and Metrics. 2014: Spres Open.
3.	Wikipedia. Video quality. 2019  [cited 219 20.10.2019]; Available from: https://www.wikizeroo.org/index.php?q=aHR0cHM6Ly9lbi53aWtpcGVkaWEub3JnL3dpa2kvVmlkZW9fcXVhbGl0eSNUZXJtaW5vbG9neQ.
4.	Shahid, M., et al., No-reference image and video quality assessment: a classification and review of recent approaches. EURASIP Journal on image and Video Processing, 2014. 2014(1): p. 40.
5.	Vranje�, M., S. Rimac-Drlje, and K. Grgi?, Review of objective video quality metrics and performance comparison using different databases. Signal Processing: Image Communication, 2013. 28(1): p. 1-19.
6.	Panasiuk, J. and L. Kowalczuk, On bitstream features based perceptual quality estimation of HEVC coded videos. 2015.
